# Supplementary material for: Nd2(WO4)3
Source: Acta Crystallogr Sect E Struct Rep Online. 2009 May 23;65(Pt 6):i45. doi: 10.1107/S1600536809018108 (PMC2969527; doi:10.1107/S1600536809018108)
Supplement: Supplementary file 1 [file e-65-00i45-sup1.cif]

##############################################################################
###                                                                        ###
###        Electronic paper (Acta Crystallographica Section E)             ###
###                                                                        ###
##############################################################################
#                                                                            #
# This CIF contains the data in a paper accepted for publication in Acta     #
# Crystallographica Section E. It conforms to the requirements of Notes      #
# for Authors for Section E, and has been peer reviewed under the auspices   #
# of the IUCr Commission on Journals.                                        #
#                                                                            #
# Full details of the Crystallographic Information File format               #
# are given in the paper "The Crystallographic Information File (CIF):       #
# a New Standard Archive File for Crystallography" by S. R. Hall, F. H.      #
# Allen and I. D. Brown [Acta Cryst. (1991), A47, 655-685].                  #
#                                                                            #
# The current version of the core CIF dictionary is obtainable from          #
# ftp://ftp.iucr.org/pub/cif_core.dic. The current version number is 2.4.    #
#                                                                            #
# Software is freely available for graphical display of the structure(s) in  #
# this CIF.  For information consult the CIF home page http://www.iucr.org/  #
# cif/home.html                                                              #
#                                                                            #
# This file may be used for bona fide research purposes within the           #
# scientific community so long as proper attribution is given to the journal # 
# article from which it was obtained.                                        #
#                                                                            #
##############################################################################
                                             
data_I
_audit_creation_method     SHELXL-97
_chemical_name_systematic
;
dineodymium(III) tris[tungstate(VI)]
;
_chemical_name_common     ?
_chemical_formula_moiety     ?
_chemical_formula_sum     'Nd2 O12 W3'
_chemical_formula_structural     'Nd2 (W O4)3'
_chemical_formula_iupac     'Nd2 (W O4)3'
_chemical_formula_weight     1032.03
_chemical_melting_point     ?
_symmetry_cell_setting     'monoclinic'
_symmetry_space_group_name_H-M     'C 2/c'
_symmetry_space_group_name_Hall     '-C 2yc'
loop_
    _symmetry_equiv_pos_as_xyz
    'x, y, z'
    '-x, y, -z+1/2'
    'x+1/2, y+1/2, z'
    '-x+1/2, y+1/2, -z+1/2'
    '-x, -y, -z'
    'x, -y, z-1/2'
    '-x+1/2, -y+1/2, -z'
    'x+1/2, -y+1/2, z-1/2'
_cell_length_a     7.7589(12)
_cell_length_b     11.597(2)
_cell_length_c     11.516(2)
_cell_angle_alpha     90.00
_cell_angle_beta     109.561(14)
_cell_angle_gamma     90.00
_cell_volume     976.4(3)
_cell_formula_units_Z     4
_cell_measurement_reflns_used     25
_cell_measurement_theta_min     10.472
_cell_measurement_theta_max     16.916
_cell_measurement_temperature     293(2)
_exptl_crystal_description     block
_exptl_crystal_colour     'light-purple'
_exptl_crystal_size_max     0.120
_exptl_crystal_size_mid     0.096
_exptl_crystal_size_min     0.084
_exptl_crystal_density_diffrn     7.021
_exptl_crystal_density_meas     ?
_exptl_crystal_density_method     'not measured'
_exptl_crystal_F_000     1752
_exptl_absorpt_coefficient_mu     45.715
_exptl_absorpt_correction_type     'numerical'
_exptl_absorpt_process_details     '(HABITUS; Herrendorf, 1997)'
_exptl_absorpt_correction_T_min     0.0328
_exptl_absorpt_correction_T_max     0.1188
_exptl_special_details
;
;
_diffrn_ambient_temperature     293(2)
_diffrn_radiation_type     MoK\a
_diffrn_radiation_wavelength     0.71073
_diffrn_radiation_source     'fine-focus sealed tube'
_diffrn_radiation_monochromator     graphite
_diffrn_measurement_device_type     'Enraf--Nonius CAD-4'
_diffrn_measurement_method     \w/2\q
_diffrn_detector_area_resol_mean     ?
_diffrn_reflns_number     8392
_diffrn_reflns_av_R_equivalents     0.0823
_diffrn_reflns_av_sigmaI/netI     0.0518
_diffrn_reflns_theta_min     3.29
_diffrn_reflns_theta_max     34.97
_diffrn_reflns_theta_full     34.97
_diffrn_measured_fraction_theta_max     0.998
_diffrn_measured_fraction_theta_full     0.998
_diffrn_reflns_limit_h_min     -12
_diffrn_reflns_limit_h_max     12
_diffrn_reflns_limit_k_min     -18
_diffrn_reflns_limit_k_max     18
_diffrn_reflns_limit_l_min     -18
_diffrn_reflns_limit_l_max     18
_diffrn_standards_number     3
_diffrn_standards_interval_count     ?
_diffrn_standards_interval_time     120
_diffrn_standards_decay_%     0
_refine_special_details
;
Refinement of <i>F</i>^2^ against ALL reflections. The weighted <i>R</i>-factor
<i>wR</i> and goodness of fit <i>S</i> are based on <i>F</i>^2^, conventional
<i>R</i>-factors <i>R</i> are based on <i>F</i>, with <i>F</i> set to zero for
negative <i>F</i>^2^. The threshold expression of <i>F</i>^2^ >
\s(<i>F</i>^2^) is used only for calculating <i>R</i>-factors(gt) <i>etc</i>.
and is not relevant to the choice of reflections for refinement.
<i>R</i>-factors based on <i>F</i>^2^ are statistically about twice as large
as those based on <i>F</i>, and <i>R</i>- factors based on ALL data will be
even larger.
;
_reflns_number_total     2149
_reflns_number_gt     1830
_reflns_threshold_expression     'I>2\s(I)'
_refine_ls_structure_factor_coef     Fsqd
_refine_ls_matrix_type     full
_refine_ls_R_factor_all     0.0330
_refine_ls_R_factor_gt     0.0247
_refine_ls_wR_factor_gt     0.0605
_refine_ls_wR_factor_ref     0.0631
_refine_ls_goodness_of_fit_ref     1.087
_refine_ls_restrained_S_all     1.087
_refine_ls_number_reflns     2149
_refine_ls_number_parameters     79
_refine_ls_number_restraints     0
_refine_ls_hydrogen_treatment     .
_refine_ls_weighting_scheme     calc
_refine_ls_weighting_details
                      'w=1/[\s^2^(Fo^2^)+(0.0271P)^2^] where P=(Fo^2^+2Fc^2^)/3'
_atom_sites_solution_hydrogens     ?
_atom_sites_solution_primary     direct
_atom_sites_solution_secondary     difmap
_refine_ls_shift/su_max     0.001
_refine_ls_shift/su_mean     0.000
_refine_diff_density_max     2.789
_refine_diff_density_min     -5.238
_refine_ls_extinction_method     'SHELXL97 (Sheldrick, 2008)'
_refine_ls_extinction_coef     0.00516(13)
_refine_ls_extinction_expression
                                  'Fc^*^=kFc[1+0.001xFc^2^\l^3^/sin(2\q)]^-1/4^'
loop_
    _atom_type_symbol
    _atom_type_description
    _atom_type_scat_dispersion_real
    _atom_type_scat_dispersion_imag
    _atom_type_scat_source
    'O' 'O' 0.0106 0.0060
                         'International Tables Vol C Tables 4.2.6.8 and 6.1.1.4'
    'Nd' 'Nd' -0.1943 3.0179
                         'International Tables Vol C Tables 4.2.6.8 and 6.1.1.4'
    'W' 'W' -0.8490 6.8722
                         'International Tables Vol C Tables 4.2.6.8 and 6.1.1.4'
_computing_data_collection     'CAD-4 Software (Enraf--Nonius, 1989)'
_computing_cell_refinement     'CAD-4 Software (Enraf--Nonius, 1989)'
_computing_data_reduction     'HELENA implemented in PLATON (Spek, 2009)'
_computing_structure_solution     'SHELXS97 (Sheldrick, 2008)'
_computing_structure_refinement     'SHELXL97 (Sheldrick, 2008)'
_computing_molecular_graphics     'ATOMS (Dowty, 2006)'
_computing_publication_material     'SHELXL97 (Sheldrick, 2008)'
loop_
    _atom_site_type_symbol
    _atom_site_label
    _atom_site_fract_x
    _atom_site_fract_y
    _atom_site_fract_z
    _atom_site_U_iso_or_equiv
    _atom_site_adp_type
    _atom_site_calc_flag
    _atom_site_refinement_flags
    _atom_site_occupancy
    _atom_site_disorder_assembly
    _atom_site_disorder_group
    Nd Nd 0.17830(3) 0.12676(2) 0.59450(2) 0.00552(7) Uani d . 1 . .
    W W1 0.15461(2) 0.355585(18) 0.048983(19) 0.00616(7) Uani d . 1 . .
    W W2 0.0000 0.11826(3) 0.2500 0.00700(7) Uani d S 1 . .
    O O1 0.0124(5) 0.0407(4) 0.3888(4) 0.0087(6) Uani d . 1 . .
    O O2 0.0717(5) 0.3000(4) 0.4608(4) 0.0103(7) Uani d . 1 . .
    O O3 0.1944(5) 0.2058(4) 0.2795(4) 0.0138(8) Uani d . 1 . .
    O O4 0.2205(6) 0.4270(4) 0.1932(4) 0.0127(7) Uani d . 1 . .
    O O5 0.3630(5) 0.0366(4) 0.0596(4) 0.0104(7) Uani d . 1 . .
    O O6 0.3846(5) 0.2870(4) 0.0765(4) 0.0115(7) Uani d . 1 . .
loop_
    _atom_site_aniso_label
    _atom_site_aniso_U_11
    _atom_site_aniso_U_22
    _atom_site_aniso_U_33
    _atom_site_aniso_U_12
    _atom_site_aniso_U_13
    _atom_site_aniso_U_23
    Nd 0.00501(10) 0.00694(12) 0.00528(12) -0.00035(7) 0.00262(8) 0.00007(8)
    W1 0.00522(9) 0.00682(10) 0.00802(10) -0.00014(6) 0.00430(6) 0.00015(6)
    W2 0.00763(11) 0.01014(13) 0.00401(12) 0.000 0.00297(8) 0.000
    O1 0.0106(15) 0.0089(16) 0.0069(15) -0.0007(12) 0.0032(12) 0.0005(12)
    O2 0.0089(14) 0.0138(18) 0.0111(17) 0.0023(13) 0.0074(12) 0.0020(14)
    O3 0.0163(17) 0.0133(19) 0.0120(18) -0.0018(14) 0.0050(14) -0.0037(15)
    O4 0.0142(15) 0.0180(19) 0.0057(15) 0.0012(15) 0.0031(12) -0.0004(14)
    O5 0.0110(15) 0.0111(17) 0.0102(17) -0.0023(13) 0.0048(13) 0.0025(14)
    O6 0.0035(13) 0.0133(18) 0.0178(19) -0.0002(12) 0.0036(13) -0.0059(15)
_geom_special_details
;
All e.s.d.'s (except the e.s.d. in the dihedral angle between two l.s. planes)
are estimated using the full covariance matrix. The cell e.s.d.'s are taken
into account individually in the estimation of e.s.d.'s in distances, angles
and torsion angles; correlations between e.s.d.'s in cell parameters are only
used when they are defined by crystal symmetry. An approximate (isotropic)
treatment of cell e.s.d.'s is used for estimating e.s.d.'s involving l.s.
planes.
;
loop_
    _geom_bond_atom_site_label_1
    _geom_bond_atom_site_label_2
    _geom_bond_site_symmetry_2
    _geom_bond_distance
    _geom_bond_publ_flag
    Nd O4 7_556 2.387(4) y
    Nd O2 7_556 2.391(4) y
    Nd O3 7_556 2.427(5) y
    Nd O6 8_456 2.433(4) y
    Nd O1 5_556 2.487(4) y
    Nd O5 6_556 2.488(4) y
    Nd O1 . 2.495(4) y
    Nd O2 . 2.497(4) y
    Nd Nd 7_556 3.9708(7) ?
    W1 O5 7 1.741(4) y
    W1 O4 . 1.771(4) y
    W1 O2 2 1.838(4) y
    W1 O6 . 1.881(4) y
    W1 O6 7 2.149(4) ?
    W2 O3 . 1.754(4) y
    W2 O3 2 1.754(4) ?
    W2 O1 2 1.808(4) ?
    W2 O1 . 1.808(4) y
loop_
    _geom_angle_atom_site_label_1
    _geom_angle_atom_site_label_2
    _geom_angle_atom_site_label_3
    _geom_angle_site_symmetry_1
    _geom_angle_site_symmetry_3
    _geom_angle
    _geom_angle_publ_flag
    O4 Nd O2 7_556 7_556 110.36(14) ?
    O4 Nd O3 7_556 7_556 70.63(16) ?
    O2 Nd O3 7_556 7_556 70.79(14) ?
    O4 Nd O6 7_556 8_456 99.92(14) ?
    O2 Nd O6 7_556 8_456 130.65(14) ?
    O3 Nd O6 7_556 8_456 84.51(15) ?
    O4 Nd O1 7_556 5_556 73.56(14) ?
    O2 Nd O1 7_556 5_556 148.71(14) ?
    O3 Nd O1 7_556 5_556 135.38(14) ?
    O6 Nd O1 8_456 5_556 76.29(14) ?
    O4 Nd O5 7_556 6_556 87.53(15) ?
    O2 Nd O5 7_556 6_556 70.42(14) ?
    O3 Nd O5 7_556 6_556 124.37(14) ?
    O6 Nd O5 8_456 6_556 150.80(14) ?
    O1 Nd O5 5_556 6_556 78.93(13) ?
    O4 Nd O1 7_556 . 139.13(15) ?
    O2 Nd O1 7_556 . 95.50(13) ?
    O3 Nd O1 7_556 . 149.90(14) ?
    O6 Nd O1 8_456 . 84.99(14) ?
    O1 Nd O1 5_556 . 68.28(15) ?
    O5 Nd O1 6_556 . 71.57(13) ?
    O4 Nd O2 7_556 . 140.26(15) ?
    O2 Nd O2 7_556 . 71.39(14) ?
    O3 Nd O2 7_556 . 73.11(15) ?
    O6 Nd O2 8_456 . 60.61(13) ?
    O1 Nd O2 5_556 . 126.35(12) ?
    O5 Nd O2 6_556 . 127.07(13) ?
    O1 Nd O2 . . 77.15(13) ?
    O5 W1 O4 7 . 105.4(2) ?
    O5 W1 O2 7 2 111.35(18) ?
    O4 W1 O2 . 2 101.06(18) ?
    O5 W1 O6 7 . 105.45(19) ?
    O4 W1 O6 . . 94.60(19) ?
    O2 W1 O6 2 . 134.0(2) ?
    O5 W1 O6 7 7 96.3(2) ?
    O4 W1 O6 . 7 157.2(2) ?
    O2 W1 O6 2 7 76.80(16) ?
    O6 W1 O6 . 7 72.57(17) ?
    O3 W2 O3 . 2 109.3(3) ?
    O3 W2 O1 . 2 104.30(18) ?
    O3 W2 O1 2 2 109.20(19) ?
    O3 W2 O1 . . 109.20(19) ?
    O3 W2 O1 2 . 104.30(18) ?
    O1 W2 O1 2 . 120.3(3) ?
    W2 O1 Nd . 5_556 126.85(18) ?
    W2 O1 Nd . . 119.87(19) ?
    Nd O1 Nd 5_556 . 111.72(15) ?
    W1 O2 Nd 2 7_556 134.6(2) ?
    W1 O2 Nd 2 . 115.63(18) ?
    Nd O2 Nd 7_556 . 108.61(14) ?
    W2 O3 Nd . 7_556 136.9(2) ?
    W1 O4 Nd . 7_556 137.0(3) ?
    W1 O5 Nd 7 6 138.8(2) ?
    W1 O6 W1 . 7 107.43(17) ?
    W1 O6 Nd . 8 130.5(2) ?
    W1 O6 Nd 7 8 106.94(16) ?
data_global
_journal_date_recd_electronic     2009-05-11
_journal_date_accepted     2009-05-13
_journal_name_full     'Acta Crystallographica, Section E'
_journal_year     2009
_journal_volume     65
_journal_issue      6
_journal_page_first     i45
_journal_page_last     i45
_journal_paper_category     QI
_journal_coeditor_code     SI2175
_publ_contact_author_name
;
Matthias Weil
;
_publ_contact_author_address
;
Institute for Chemical Technologies and Analytics
Division of Structural Chemistry
Vienna University of Technology
Getreidemarkt 9/164-SC
A-1060 Vienna
Austria
;
_publ_contact_author_email     'mweil@mail.zserv.tuwien.ac.at'
_publ_contact_author_fax     '+43 1 58801 17199'
_publ_contact_author_phone     '+43 1 58801 17122'
_publ_section_title
;
Nd~2~(WO~4~)~3~
;
loop_
    _publ_author_name
    _publ_author_address
    'Weil, Matthias'
;
Institute for Chemical Technologies and Analytics
Division of Structural Chemistry
Vienna University of Technology
Getreidemarkt 9/164-SC
A-1060 Vienna
Austria
;
    'St\"oger, Berthold'
;
Institute for Chemical Technologies and Analytics
Division of Structural Chemistry
Vienna University of Technology
Getreidemarkt 9/164-SC
A-1060 Vienna
Austria
;
    'Aleksandrov, Lyubomir'
;
Institute of General and Inorganic Chemistry
Bulgarian Academy of Sciences
Acad. Georgi Bonchev Str. Bld.11
1113 Sofia
Bulgaria
;
