# Supplementary material for: Nd2(WO4)3
Source: Acta Crystallogr Sect E Struct Rep Online. 2009 May 23;65(Pt 6):i45. doi: 10.1107/S1600536809018108 (PMC2969527; doi:10.1107/S1600536809018108)
Supplement: Supplementary file 2 [file e-65-00i45-Isup2.hkl]

# 
# h,k,l, Fc-squared, Fo-squared, sigma(Fo-squared) and status flag 
# 
data_I
_shelx_title ' shelx in C2/c' 
_shelx_refln_list_code          4 
_shelx_F_calc_maximum     1176.66 
_exptl_crystal_F_000      1752.00 
_reflns_d_resolution_high  0.6200 
 
loop_ 
 _symmetry_equiv_pos_as_xyz 
 'x, y, z' 
 '-x, y, -z+1/2' 
 'x+1/2, y+1/2, z' 
 '-x+1/2, y+1/2, -z+1/2' 
 '-x, -y, -z' 
 'x, -y, z-1/2' 
 '-x+1/2, -y+1/2, -z' 
 'x+1/2, -y+1/2, z-1/2' 
 
_cell_length_a     7.7589 
_cell_length_b    11.5968 
_cell_length_c    11.5160 
_cell_angle_alpha  90.000 
_cell_angle_beta  109.561 
_cell_angle_gamma  90.000 
 
_shelx_F_squared_multiplier     1.000 
 
loop_ 
 _refln_index_h 
 _refln_index_k 
 _refln_index_l 
 _refln_F_squared_calc 
 _refln_F_squared_meas 
 _refln_F_squared_sigma 
 _refln_observed_status 
   2   0   0    37867.30    35198.65    715.23 o 
   4   0   0    38729.64    36778.63    801.12 o 
   6   0   0   554293.38   548660.56  25046.80 o 
   8   0   0      568.31      180.14    445.89 o 
  10   0   0     4424.80     4992.71   1156.85 o 
   1   1   0    24878.72    25682.45    849.68 o 
   3   1   0    80407.30    77078.84   1440.40 o 
   5   1   0    85994.95    81656.76   1098.58 o 
   7   1   0     1774.97     2157.45    230.33 o 
   9   1   0    11914.12    10836.74    418.97 o 
  11   1   0    53755.95    52829.16   1426.66 o 
   0   2   0    17327.87    18544.09    439.49 o 
   2   2   0     6670.61     6252.82    177.44 o 
   4   2   0    19672.21    19081.90    283.95 o 
   6   2   0     1385.10     2001.66    264.28 o 
   8   2   0     1325.34      852.90    404.95 o 
  10   2   0     2845.88     3025.86    480.64 o 
   1   3   0      173.37     -438.05    474.88 o 
   3   3   0    39269.49    35294.02    990.25 o 
   5   3   0    49717.93    45495.55   1705.05 o 
   7   3   0    21289.21    20951.70    392.39 o 
   9   3   0    23418.72    22506.59    515.96 o 
  11   3   0    44069.46    44074.43   1106.83 o 
   0   4   0   965289.50   875958.94 250356.50 o 
   2   4   0    30625.78    28880.31   1761.87 o 
   4   4   0    13493.92    13052.47    344.03 o 
   6   4   0   425228.91   404379.41   6682.21 o 
   8   4   0     2544.72     2945.85    555.46 o 
  10   4   0     3592.68     3280.77    404.20 o 
   1   5   0    59095.13    58411.81   1740.68 o 
   3   5   0     5723.82     6561.52    418.28 o 
   5   5   0    60375.23    57352.52   1445.68 o 
   7   5   0     5253.20     4842.60    298.35 o 
   9   5   0      191.47     -403.12    403.12 o 
  11   5   0    32029.36    31512.79   1107.34 o 
   0   6   0    62970.35    61710.97   1235.60 o 
   2   6   0    19733.07    19130.73    478.31 o 
   4   6   0    63116.04    61578.53   2606.20 o 
   6   6   0    29457.46    29430.66    593.87 o 
   8   6   0     1021.73     -457.81    644.52 o 
  10   6   0    26629.42    27901.14    658.45 o 
   1   7   0     1992.84     2566.12    403.47 o 
   3   7   0    69223.45    68496.04   4157.63 o 
   5   7   0    30649.29    29099.51   1399.16 o 
   7   7   0    39522.86    36825.07   1365.30 o 
   9   7   0    12890.14    13625.40    837.92 o 
   0   8   0   375033.38   385417.94  35805.11 o 
   2   8   0     5510.83     5126.12    463.43 o 
   4   8   0     2828.76     2755.19    277.08 o 
   6   8   0   227363.23   220278.13  10705.01 o 
   8   8   0     1957.44     1237.99    559.57 o 
  10   8   0        2.05     -222.01    487.95 o 
   1   9   0    91973.45    93560.48   1852.57 o 
   3   9   0    23869.90    22515.49   1308.54 o 
   5   9   0    60956.47    58079.50   3582.78 o 
   7   9   0    29968.52    30713.35   1760.13 o 
   9   9   0     1116.80     -401.02    825.31 o 
   0  10   0    69997.61    72283.10   1540.68 o 
   2  10   0    33133.27    32265.87   1030.55 o 
   4  10   0    66387.52    64180.17   3457.58 o 
   6  10   0    45272.82    45826.77   1973.90 o 
   8  10   0      411.21     1015.89    480.60 o 
   1  11   0       85.18      639.72    374.18 o 
   3  11   0    18177.71    17134.49    854.74 o 
   5  11   0    18637.24    19203.88    967.21 o 
   7  11   0    19007.14    19128.42   1060.85 o 
   9  11   0     5537.68     5483.63    849.09 o 
   0  12   0   180979.20   177391.28   3698.46 o 
   2  12   0      101.86     -276.99    608.38 o 
   4  12   0      704.54     -753.91    776.95 o 
   6  12   0    78825.59    77036.41   4541.42 o 
   8  12   0     2090.79     1477.52    528.59 o 
   1  13   0    79898.97    79350.98   4183.76 o 
   3  13   0    27735.95    26674.08    863.23 o 
   5  13   0    57198.07    54844.47   2877.38 o 
   7  13   0    44991.09    46424.97   2191.01 o 
   0  14   0    50275.91    49368.91   1070.87 o 
   2  14   0    35172.93    34423.29   1085.83 o 
   4  14   0    55570.59    56585.50   2731.52 o 
   6  14   0    19480.69    20667.99   1099.60 o 
   1  15   0       32.49      700.57    404.99 o 
   3  15   0     1063.50     1480.33    448.73 o 
   5  15   0     8026.68     8549.50    838.62 o 
   7  15   0     3086.31     2428.92    502.38 o 
   0  16   0    18427.13    21928.75    784.33 o 
   2  16   0       82.59      235.17    498.52 o 
   4  16   0     9626.00    10007.73    488.19 o 
   6  16   0    12052.51    13404.17   1503.61 o 
   1  17   0    52940.18    50628.34   1196.72 o 
   3  17   0    29511.49    29202.30    639.95 o 
   0  18   0    17847.54    16908.55   1910.56 o 
   2  18   0    15068.98    15398.45    555.47 o 
 -11   1   1    11436.98    11975.53    499.49 o 
  -9   1   1    14004.14    12521.93    673.76 o 
  -7   1   1    38968.64    36331.63    547.02 o 
  -5   1   1   102583.65    97821.27   1221.04 o 
  -3   1   1     2904.74     2838.50    163.61 o 
  -1   1   1     6966.66     7218.81    214.36 o 
   1   1   1   108633.16   103516.82   4126.96 o 
   3   1   1    85299.26    79744.41    936.53 o 
   5   1   1    13850.11    12833.77    251.52 o 
   7   1   1    10848.17    10738.52    407.96 o 
   9   1   1    84034.88    84782.16   1270.05 o 
  11   1   1    13065.56    13593.32    547.16 o 
 -10   2   1     1833.84     2423.36    386.67 o 
  -8   2   1   364047.00   368800.75   3322.43 o 
  -6   2   1     6859.97     6639.40    414.10 o 
  -4   2   1    52266.97    49270.96    852.58 o 
  -2   2   1  1384539.00  1173123.50 167075.95 o 
   0   2   1    19455.46    20756.70   1633.55 o 
   2   2   1    46530.74    44096.89   1404.97 o 
   4   2   1   786239.63   715070.00  26343.52 o 
   6   2   1      182.39      260.53    395.39 o 
   8   2   1    12948.44    12774.62    391.35 o 
  10   2   1   110757.16   114456.06   2009.91 o 
 -11   3   1     5592.63     5332.17    503.60 o 
  -9   3   1      472.17      986.38    371.36 o 
  -7   3   1    50957.56    48029.64    704.95 o 
  -5   3   1    14187.13    13351.83    266.19 o 
  -3   3   1    40111.00    38034.98   1014.06 o 
  -1   3   1    40793.41    38415.29   1445.99 o 
   1   3   1    31869.04    32374.42   1949.35 o 
   3   3   1   118108.83   114610.08   3436.45 o 
   5   3   1     1345.26     1277.43    430.84 o 
   7   3   1     6395.85     6308.49    289.35 o 
   9   3   1    67014.55    65407.83   1095.73 o 
  11   3   1     4014.43     4460.88   1453.50 o 
 -10   4   1      813.69      811.09    529.04 o 
  -8   4   1     9012.15     8778.44    364.15 o 
  -6   4   1    18983.85    17553.89    341.68 o 
  -4   4   1    16113.46    15281.54    328.75 o 
  -2   4   1      672.00     1429.09    205.59 o 
   0   4   1    11498.46    12348.55    898.58 o 
   2   4   1    43667.69    43164.96   2403.60 o 
   4   4   1    37128.99    37519.19   1110.36 o 
   6   4   1      748.37      691.42    332.90 o 
   8   4   1    26808.38    25822.63    521.22 o 
  10   4   1     3591.80     3263.87    435.46 o 
 -11   5   1    15757.02    15633.03    570.64 o 
  -9   5   1    24473.65    24285.56    612.93 o 
  -7   5   1    22029.15    21975.05    810.66 o 
  -5   5   1    40753.97    40582.34   1048.20 o 
  -3   5   1      264.56     1423.68    344.63 o 
  -1   5   1       90.93     -330.36    590.56 o 
   1   5   1    56929.19    54577.95   2593.67 o 
   3   5   1    49932.18    49841.77   2235.17 o 
   5   5   1    43929.17    43950.84   1466.54 o 
   7   5   1    28731.58    29298.94    561.24 o 
   9   5   1    65888.87    66649.50   1030.35 o 
  11   5   1    31636.46    32552.79   1315.57 o 
 -10   6   1     5010.72     4480.63    441.75 o 
  -8   6   1   216410.69   219014.50   2735.72 o 
  -6   6   1     7824.09     7496.73    310.59 o 
  -4   6   1    14207.71    14315.55    315.95 o 
  -2   6   1   741794.44   661599.56  47171.92 o 
   0   6   1    12903.31    12511.55    822.89 o 
   2   6   1    22828.07    22914.91   1064.49 o 
   4   6   1   386693.03   379156.16  12671.94 o 
   6   6   1     2246.60     1843.01    312.90 o 
   8   6   1      569.15       69.40    492.66 o 
  10   6   1    83287.05    86541.18   1681.43 o 
 -11   7   1      231.24      -59.26    835.84 o 
  -9   7   1    11131.01    11350.72    469.81 o 
  -7   7   1    53036.11    51212.33    790.57 o 
  -5   7   1     7113.68     7108.44    303.11 o 
  -3   7   1    50952.40    49246.99   2434.24 o 
  -1   7   1    85289.77    84980.78   2114.32 o 
   1   7   1     6249.78     6103.97    305.11 o 
   3   7   1    80211.38    76127.08   3560.41 o 
   5   7   1    32246.77    31680.43   1541.63 o 
   7   7   1       44.34      118.45    577.39 o 
   9   7   1    31037.01    29930.57    663.72 o 
 -10   8   1      826.06      647.06    557.47 o 
  -8   8   1    36973.56    37067.38   1348.57 o 
  -6   8   1    58474.54    56031.15   2994.39 o 
  -4   8   1    29885.83    29156.16   1267.04 o 
  -2   8   1   120200.73   111348.95   2206.62 o 
   0   8   1    21115.10    21436.62    622.86 o 
   2   8   1   112095.69   108207.83   5665.54 o 
   4   8   1    35552.79    35383.47   1846.18 o 
   6   8   1      122.98      396.20    571.23 o 
   8   8   1    45518.37    42808.43    719.78 o 
  10   8   1     3802.55     3129.87   1376.89 o 
  -9   9   1    18920.88    18146.77    563.70 o 
  -7   9   1    18525.42    18475.58    852.58 o 
  -5   9   1    27717.65    27766.69   1672.18 o 
  -3   9   1      338.82     1840.38    896.77 o 
  -1   9   1     2864.42     3698.27    416.85 o 
   1   9   1    38766.00    37554.95   1094.74 o 
   3   9   1    49333.75    48336.09   3112.53 o 
   5   9   1    37193.55    36411.59   1779.26 o 
   7   9   1    12985.26    12938.99    468.58 o 
   9   9   1    47021.66    47161.02   1428.05 o 
 -10  10   1     2742.09     1847.58    530.91 o 
  -8  10   1   104521.72   102098.77   4868.72 o 
  -6  10   1      454.71      910.13    443.85 o 
  -4  10   1     2752.70     2703.26    297.51 o 
  -2  10   1   240772.81   222284.42   5076.56 o 
   0  10   1       26.38      206.57    677.97 o 
   2  10   1     1156.08      638.26    589.70 o 
   4  10   1   188844.41   190652.13  10624.24 o 
   6  10   1     1475.67     1325.59    666.04 o 
   8  10   1      741.46       62.76    749.58 o 
  -9  11   1    20266.00    20014.28    596.86 o 
  -7  11   1    51224.91    50749.63   3052.81 o 
  -5  11   1    12180.78    11624.85    845.44 o 
  -3  11   1    68091.02    62405.11   1499.16 o 
  -1  11   1   101767.96   105686.74   5837.73 o 
   1  11   1    24683.92    24712.70    948.39 o 
   3  11   1    61807.41    59374.42   3869.11 o 
   5  11   1    55115.24    56514.25   3453.59 o 
   7  11   1     8028.07     8339.39    458.14 o 
   9  11   1    16493.80    16293.87    971.80 o 
  -8  12   1    24690.37    25162.84   1258.55 o 
  -6  12   1    44980.13    43897.73   3024.85 o 
  -4  12   1    35250.36    33769.77   1525.40 o 
  -2  12   1    65446.67    64562.39   2048.36 o 
   0  12   1    34125.11    35486.00    750.40 o 
   2  12   1    78627.83    75173.88   1105.34 o 
   4  12   1    33322.08    33888.56   1793.08 o 
   6  12   1     1891.38     2070.11    502.64 o 
   8  12   1    52687.25    53419.85   3183.61 o 
  -7  13   1     9083.84     9023.16    530.04 o 
  -5  13   1     5461.73     5131.81    550.77 o 
  -3  13   1      198.07     -164.44    624.45 o 
  -1  13   1       59.44      366.28    674.98 o 
   1  13   1     3141.76     3602.28    525.75 o 
   3  13   1    14048.35    14306.85    901.23 o 
   5  13   1    10089.66     9965.52    544.95 o 
   7  13   1      184.88      164.79    704.42 o 
  -6  14   1     6080.47     6393.25    429.45 o 
  -4  14   1      460.06     1121.38    447.04 o 
  -2  14   1    52886.13    51069.39   1939.82 o 
   0  14   1      155.12      299.13    523.29 o 
   2  14   1     4290.35     5024.71    763.06 o 
   4  14   1    51455.74    49868.78   2213.31 o 
   6  14   1     2614.15     3784.45    628.46 o 
  -7  15   1    32499.74    32171.84   1790.85 o 
  -5  15   1    31477.89    31880.20   1350.24 o 
  -3  15   1    60595.30    58573.42   1989.97 o 
  -1  15   1    82606.68    77917.20   3288.45 o 
   1  15   1    35541.30    34092.96    657.57 o 
   3  15   1    34416.19    34192.11   1033.36 o 
   5  15   1    58353.57    58784.04   3168.93 o 
  -6  16   1    27874.78    28941.73   1055.96 o 
  -4  16   1    26842.30    27555.68    819.42 o 
  -2  16   1    21629.54    20696.38   1033.09 o 
   0  16   1    21140.04    21325.01    659.50 o 
   2  16   1    45394.03    43315.18    913.95 o 
   4  16   1    18353.08    19173.74    685.36 o 
  -5  17   1     3890.10     4845.68    699.89 o 
  -3  17   1      429.19      322.35    592.13 o 
  -1  17   1     1551.75     1468.93    475.05 o 
   1  17   1     4784.68     4835.60    412.51 o 
   3  17   1     4214.25     5119.25    992.01 o 
  -2  18   1     7804.30     7812.30    567.87 o 
   0  18   1       98.78       49.74    475.34 o 
   2  18   1    10344.89    10321.42    508.82 o 
 -12   0   2     3286.54     4007.90   1661.59 o 
 -10   0   2   270606.28   269618.53   4497.13 o 
  -8   0   2     5992.00     5653.14    381.93 o 
  -6   0   2    45936.49    43189.58    934.27 o 
  -4   0   2  1260808.38  1199156.25 194675.28 o 
  -2   0   2     5728.56     6029.09    305.54 o 
   0   0   2   144528.94   158140.91   3780.38 o 
   2   0   2   714061.13   697334.44  41361.72 o 
   4   0   2     4357.08     3963.96    513.50 o 
   6   0   2    14695.13    14523.26    452.32 o 
   8   0   2   154249.27   159804.20   4113.21 o 
  10   0   2     5324.93     5895.17    611.93 o 
 -11   1   2     1722.77     1746.26    426.77 o 
  -9   1   2    25593.56    24686.77    490.76 o 
  -7   1   2    32559.92    30079.90    426.33 o 
  -5   1   2    11115.90    10728.45    222.73 o 
  -3   1   2     6343.85     6400.67    351.48 o 
  -1   1   2    65208.08    63870.75   1190.27 o 
   1   1   2   151962.58   152233.59   2823.89 o 
   3   1   2     2046.44     2249.28    146.02 o 
   5   1   2     6275.43     6143.04    217.60 o 
   7   1   2   111918.26   111759.10   1552.26 o 
   9   1   2    11780.69    11814.88    448.08 o 
  11   1   2      879.57        4.29    710.30 o 
 -12   2   2      214.13      682.08    641.45 o 
 -10   2   2     2125.81     1771.24    519.08 o 
  -8   2   2     7065.84     6412.39    296.26 o 
  -6   2   2      433.04      605.79    453.51 o 
  -4   2   2     8595.76     8727.86    236.78 o 
  -2   2   2     3130.54     3035.36    232.98 o 
   0   2   2    18414.05    18571.08   1865.32 o 
   2   2   2     1022.08     1147.13    285.41 o 
   4   2   2        0.01      129.47    219.87 o 
   6   2   2     4020.57     3717.91    242.35 o 
   8   2   2     2359.84     2410.73    344.78 o 
  10   2   2      510.05      -42.32    737.49 o 
 -11   3   2    10155.69    10315.74    843.46 o 
  -9   3   2    16867.04    17101.73    451.99 o 
  -7   3   2    34298.26    32993.82    505.80 o 
  -5   3   2       51.95      399.79    207.26 o 
  -3   3   2      665.32     1322.03    155.37 o 
  -1   3   2   123299.61   126395.43   5557.57 o 
   1   3   2   103889.18    95790.03   6913.72 o 
   3   3   2    35398.69    34775.51    962.46 o 
   5   3   2    43429.95    42037.57    726.16 o 
   7   3   2   111240.80   109318.62   2051.79 o 
   9   3   2    36326.07    36165.63    657.75 o 
  11   3   2     2068.51     2168.21    505.09 o 
 -10   4   2   191918.92   195739.06   3092.34 o 
  -8   4   2     1441.85      773.43    369.49 o 
  -6   4   2    32046.54    31487.64    671.70 o 
  -4   4   2   748974.31   669031.94  57868.88 o 
  -2   4   2     7948.68     8750.42    525.50 o 
   0   4   2    46423.29    46409.25   2124.80 o 
   2   4   2   884211.00   822705.81  52976.43 o 
   4   4   2      258.74     1087.40    347.85 o 
   6   4   2    14768.20    14649.30    350.47 o 
   8   4   2   152558.89   157193.47   2442.59 o 
  10   4   2     3582.48     4245.80    425.41 o 
 -11   5   2      325.97     -310.04    726.82 o 
  -9   5   2    41296.56    40211.95    678.87 o 
  -7   5   2     4121.34     4497.84    268.97 o 
  -5   5   2    28407.83    26948.43    418.41 o 
  -3   5   2    73227.68    72431.98   1996.05 o 
  -1   5   2      331.54      175.49    425.26 o 
   1   5   2    95668.66    90038.86   7400.41 o 
   3   5   2    26646.53    26091.92   1184.34 o 
   5   5   2      187.09      732.37    265.24 o 
   7   5   2    80308.58    82007.65   1191.09 o 
   9   5   2      695.92      876.81    556.98 o 
 -10   6   2    17499.03    18005.04    547.03 o 
  -8   6   2    24910.01    23591.68    583.32 o 
  -6   6   2    19096.91    18995.88    444.42 o 
  -4   6   2    45177.06    43950.34   1936.33 o 
  -2   6   2    11949.58    11765.33    489.86 o 
   0   6   2   109852.65   107947.91   4469.19 o 
   2   6   2    39515.19    39260.06   1864.56 o 
   4   6   2       57.89      -88.66    406.78 o 
   6   6   2    54707.30    54110.91   2758.84 o 
   8   6   2     4896.14     5262.78    387.22 o 
  10   6   2     2136.96     1738.34    966.04 o 
 -11   7   2    24812.01    25554.11   1291.80 o 
  -9   7   2    14176.42    13673.37    477.28 o 
  -7   7   2    48357.46    48033.74   2056.51 o 
  -5   7   2      452.76      400.56    402.45 o 
  -3   7   2     1479.55     1977.23    293.86 o 
  -1   7   2    38814.21    40818.68    578.51 o 
   1   7   2    71084.20    68073.73   2213.25 o 
   3   7   2    50913.09    50378.36   4049.04 o 
   5   7   2    14070.03    14482.19    516.71 o 
   7   7   2    93367.11    94277.81   3174.01 o 
   9   7   2    32032.10    33845.86   1480.13 o 
 -10   8   2   107243.19   106965.40   4337.51 o 
  -8   8   2        7.71     -538.82    538.82 o 
  -6   8   2    13280.34    12339.30    483.31 o 
  -4   8   2   328320.63   309007.16  17567.75 o 
  -2   8   2       33.88     -517.69    517.69 o 
   0   8   2    11709.17    11689.18    578.40 o 
   2   8   2   412887.16   402008.88  24438.89 o 
   4   8   2      599.82      500.19    395.46 o 
   6   8   2      738.08      780.59    487.48 o 
   8   8   2    88363.41    90498.17   2860.30 o 
  10   8   2      200.52     -854.22    854.22 o 
  -9   9   2    40161.51    39285.27   2405.36 o 
  -7   9   2    12497.13    12949.41    684.39 o 
  -5   9   2    46800.62    44502.43   1895.82 o 
  -3   9   2   107002.41    96970.55   1483.67 o 
  -1   9   2    10974.55    11471.24    817.99 o 
   1   9   2    68843.09    67272.76   1812.06 o 
   3   9   2    62065.19    64258.29   3248.86 o 
   5   9   2      416.92     -110.17    717.76 o 
   7   9   2    30166.20    29300.10    912.87 o 
   9   9   2    12633.89    13155.06    563.71 o 
 -10  10   2    25069.86    24546.20    724.27 o 
  -8  10   2    30796.86    30231.84   1914.59 o 
  -6  10   2    44509.36    43363.91   1945.03 o 
  -4  10   2    59774.84    54877.02   3073.48 o 
  -2  10   2    20718.39    20235.05   1316.36 o 
   0  10   2   112296.30   114298.31   2297.23 o 
   2  10   2    56850.48    55118.98   2316.94 o 
   4  10   2      474.28      427.47    432.72 o 
   6  10   2    87304.52    87208.95   2883.79 o 
   8  10   2     3797.55     3755.07    423.45 o 
  -9  11   2     6835.54     7755.93    775.36 o 
  -7  11   2    12489.46    12745.90   1035.73 o 
  -5  11   2       71.09      537.92    461.01 o 
  -3  11   2      846.63     1517.06    346.78 o 
  -1  11   2    11514.20    11285.22    935.32 o 
   1  11   2    26626.35    25329.51    653.06 o 
   3  11   2    29433.54    29844.63   1974.21 o 
   5  11   2     2588.39     2949.80    507.87 o 
   7  11   2    52559.32    53691.81   2543.26 o 
  -8  12   2     1768.21     1600.49    958.53 o 
  -6  12   2     1454.38     1234.67    468.17 o 
  -4  12   2   118954.92   112818.95   4216.10 o 
  -2  12   2      502.11      147.00    431.50 o 
   0  12   2      177.15     -330.52    827.58 o 
   2  12   2    88413.16    83813.94   2144.66 o 
   4  12   2     1364.52     1956.37    624.78 o 
   6  12   2     6874.35     6832.69    517.41 o 
   8  12   2    31652.34    31617.97    833.36 o 
  -7  13   2    21821.62    22245.84   1243.06 o 
  -5  13   2    46733.57    44487.04   1541.82 o 
  -3  13   2    83955.55    81161.77   2233.68 o 
  -1  13   2    32078.84    31064.18   1111.58 o 
   1  13   2    52163.08    50399.29    788.91 o 
   3  13   2    79203.00    78203.59   3974.13 o 
   5  13   2    10912.73    11662.25   1146.35 o 
   7  13   2     8236.17     8615.65    513.06 o 
  -8  14   2    30692.30    29806.44   1656.47 o 
  -6  14   2    28320.80    28035.78   1560.09 o 
  -4  14   2    43080.89    43143.30   1384.69 o 
  -2  14   2    22549.10    21255.29   1097.15 o 
   0  14   2    68432.74    67750.91   1689.01 o 
   2  14   2    22899.58    22022.74    555.15 o 
   4  14   2      800.50     1108.44    528.08 o 
   6  14   2    51344.50    52384.82   3222.66 o 
  -7  15   2      439.74      945.40    586.15 o 
  -5  15   2       15.05      -62.78    666.93 o 
  -3  15   2      325.96     1025.05    380.14 o 
  -1  15   2       67.30     -709.91    709.91 o 
   1  15   2     9942.18     9640.63    457.00 o 
   3  15   2     2788.55     2848.51    684.70 o 
   5  15   2      185.83     -338.19    602.90 o 
  -6  16   2       68.61      864.25    471.52 o 
  -4  16   2    18377.92    19584.35    632.62 o 
  -2  16   2       83.30     -303.82    508.00 o 
   0  16   2     7995.43     8221.43    455.01 o 
   2  16   2    26547.21    25305.02    712.72 o 
   4  16   2     4955.75     5332.54    715.77 o 
  -5  17   2    29725.33    30792.61   1335.00 o 
  -3  17   2    68441.16    66947.93   2278.73 o 
  -1  17   2    33759.59    32125.19   1536.93 o 
   1  17   2    19033.13    18748.36    777.34 o 
   3  17   2    68492.90    68009.23   1649.31 o 
  -2  18   2    11417.98    11091.72    581.02 o 
   0  18   2    35514.95    34510.75    713.52 o 
   2  18   2     7391.95     8077.09    677.94 o 
 -11   1   3    15078.94    15708.56    524.20 o 
  -9   1   3    39873.64    37650.63    622.23 o 
  -7   1   3     3350.44     3386.93    228.45 o 
  -5   1   3      495.64      415.19    232.12 o 
  -3   1   3    21193.97    18522.90    629.08 o 
  -1   1   3   159244.30   160803.45   6847.50 o 
   1   1   3    13384.17    13374.42    434.99 o 
   3   1   3    10059.15     9514.89    206.74 o 
   5   1   3   197015.95   204219.45   3098.59 o 
   7   1   3    25050.60    26000.07    467.72 o 
   9   1   3     2198.08     2439.43    375.04 o 
 -12   2   3   153733.22   152973.81   3335.93 o 
 -10   2   3      686.24      852.44    484.03 o 
  -8   2   3    49742.32    47025.84    707.68 o 
  -6   2   3   669396.13   654689.25  20202.06 o 
  -4   2   3     1300.28     1740.82    310.43 o 
  -2   2   3    96188.02    88920.42   1009.32 o 
   0   2   3  1094806.88  1078365.38  91233.85 o 
   2   2   3     2413.29     2751.04    257.30 o 
   4   2   3    40209.36    40167.05    607.68 o 
   6   2   3   202702.52   213904.13   3584.18 o 
   8   2   3     9609.66    10311.99    402.60 o 
  10   2   3      609.92      997.69    446.87 o 
 -11   3   3    16854.11    15931.70    540.12 o 
  -9   3   3     6379.71     6113.74    345.73 o 
  -7   3   3     9576.35     9165.03    296.09 o 
  -5   3   3    22825.22    21541.54    592.68 o 
  -3   3   3    23253.38    23178.79    928.32 o 
  -1   3   3    94674.03    86458.10   4486.33 o 
   1   3   3     5770.91     6172.05    568.42 o 
   3   3   3      789.99      884.29    474.06 o 
   5   3   3   124974.97   121104.01   1613.02 o 
   7   3   3     2213.75     2838.18    296.59 o 
   9   3   3      300.88      346.91    478.75 o 
 -12   4   3     5354.32     6465.81    528.23 o 
 -10   4   3     8232.81     8007.64    438.91 o 
  -8   4   3     8616.71     8959.71    342.70 o 
  -6   4   3    19580.70    19004.56    437.98 o 
  -4   4   3     5199.42     5258.23    274.01 o 
  -2   4   3    36532.12    35702.54    609.09 o 
   0   4   3   100741.57   104433.42   7181.54 o 
   2   4   3      359.61      332.88    237.24 o 
   4   4   3    50229.86    50772.21   2301.49 o 
   6   4   3     3787.31     3989.52    793.40 o 
   8   4   3     3104.13     4008.05    606.50 o 
  10   4   3     6248.42     5888.66    483.80 o 
 -11   5   3     9523.55    10482.12    488.31 o 
  -9   5   3    34212.45    33334.68    595.20 o 
  -7   5   3       40.69      159.03    343.12 o 
  -5   5   3      160.88       84.86    405.40 o 
  -3   5   3    85718.63    82735.33   2578.70 o 
  -1   5   3    93813.36    89482.41   3326.86 o 
   1   5   3    56855.78    58025.51   3076.91 o 
   3   5   3    47721.65    48965.56   4152.97 o 
   5   5   3   167532.36   171753.81   6076.03 o 
   7   5   3    45006.39    45271.49    701.64 o 
   9   5   3      906.83      625.65    613.24 o 
 -10   6   3      100.59     -146.28    526.56 o 
  -8   6   3    13780.77    13314.68    593.41 o 
  -6   6   3   410831.78   411852.84  28387.85 o 
  -4   6   3      583.60      669.99    255.80 o 
  -2   6   3    44669.06    44333.21    645.83 o 
   0   6   3   572720.06   540074.38  46853.40 o 
   2   6   3     5583.50     5744.79    260.70 o 
   4   6   3     4788.31     5079.83    270.88 o 
   6   6   3   194476.36   203658.44   5856.50 o 
   8   6   3     3694.93     3993.80    664.49 o 
  10   6   3        9.75     -105.96    699.05 o 
 -11   7   3    30664.74    30893.15    785.06 o 
  -9   7   3     1101.30     1515.76    344.83 o 
  -7   7   3    22064.79    20374.79    989.45 o 
  -5   7   3    84182.52    81706.85   3342.14 o 
  -3   7   3       25.82       67.71    355.56 o 
  -1   7   3    86829.23    86371.88   2194.84 o 
   1   7   3    69211.27    68714.88   2122.24 o 
   3   7   3      202.85      276.98    502.02 o 
   5   7   3    63839.72    63287.43    991.25 o 
   7   7   3     9050.88     9169.61    514.38 o 
   9   7   3      635.34      328.99    651.35 o 
 -10   8   3    21521.84    21427.11    738.51 o 
  -8   8   3    30327.82    29618.97   1356.52 o 
  -6   8   3    42783.43    41459.55   1699.74 o 
  -4   8   3     7395.03     6800.51    448.18 o 
  -2   8   3   141867.16   140270.38   6166.79 o 
   0   8   3    17611.47    18851.22    439.94 o 
   2   8   3      179.80      248.42    292.09 o 
   4   8   3    86996.23    86107.20   2700.76 o 
   6   8   3     4141.73     3821.65    669.70 o 
   8   8   3     2807.49     3401.36    412.38 o 
  -9   9   3    16410.62    17115.63   1186.56 o 
  -7   9   3      420.23      958.01    477.61 o 
  -5   9   3     3185.70     3737.87    287.44 o 
  -3   9   3    29101.29    27863.12   1012.02 o 
  -1   9   3    48979.05    52243.28    792.55 o 
   1   9   3    46770.06    47648.50   1503.44 o 
   3   9   3     5385.75     5864.48    488.09 o 
   5   9   3    80808.07    78992.60   3392.06 o 
   7   9   3    38229.88    36103.35   1376.09 o 
   9   9   3      225.58     1019.21    612.75 o 
 -10  10   3     1404.62      986.88    586.03 o 
  -8  10   3     6463.79     6312.17    407.11 o 
  -6  10   3   153146.27   142309.20   8135.87 o 
  -4  10   3      444.43     -206.80    621.25 o 
  -2  10   3     7221.97     6723.49    365.66 o 
   0  10   3   228345.41   221881.91   6940.21 o 
   2  10   3      666.51      587.84    628.85 o 
   4  10   3      138.12      396.81    471.85 o 
   6  10   3    74218.55    72911.68   2643.20 o 
   8  10   3      926.20      513.12    603.26 o 
  -9  11   3     9358.50     9447.56    815.96 o 
  -7  11   3    34702.19    34459.11   2234.34 o 
  -5  11   3    86280.23    79846.12   3838.58 o 
  -3  11   3    36570.67    35140.45   1195.14 o 
  -1  11   3    57406.58    58995.25   1279.52 o 
   1  11   3    92359.51    92257.30   3033.19 o 
   3  11   3     8755.30     9005.07    508.76 o 
   5  11   3    21901.03    22790.19   1265.13 o 
   7  11   3    35223.77    33247.41   1167.50 o 
  -8  12   3    27556.73    25675.33   1629.60 o 
  -6  12   3    45478.46    46541.32   2655.80 o 
  -4  12   3    19041.83    19078.61    479.39 o 
  -2  12   3    99057.16    98687.13   6702.54 o 
   0  12   3    35158.54    34952.36    621.94 o 
   2  12   3       25.79     -466.98    498.40 o 
   4  12   3    89909.63    88737.20   6264.80 o 
   6  12   3     4902.27     5565.27    426.58 o 
   8  12   3     5080.59     5818.93    693.77 o 
  -7  13   3       50.90      328.38    499.77 o 
  -5  13   3      139.58      -57.13    693.34 o 
  -3  13   3      588.67     -106.39    610.82 o 
  -1  13   3    19533.15    19289.96   1068.46 o 
   1  13   3    10523.02    10583.60    438.06 o 
   3  13   3      251.12      343.01    659.48 o 
   5  13   3    46805.95    49193.41   3063.89 o 
   7  13   3    17449.93    18620.87   1358.30 o 
  -8  14   3     1516.63     1556.18    536.03 o 
  -6  14   3    39272.57    39364.56   1404.88 o 
  -4  14   3      403.95      182.95    629.24 o 
  -2  14   3     2118.20     2295.55    399.97 o 
   0  14   3    63978.30    61892.83   1443.04 o 
   2  14   3     4547.55     5768.11    556.41 o 
   4  14   3     9763.59     9899.62    507.75 o 
   6  14   3    25653.10    25929.74   1932.94 o 
  -7  15   3    25407.50    25321.73   1085.65 o 
  -5  15   3    77700.93    76647.54   1943.48 o 
  -3  15   3    30677.67    29800.15    610.95 o 
  -1  15   3    20332.10    21090.68   1087.45 o 
   1  15   3    86108.51    84041.32   2085.53 o 
   3  15   3    10497.73    11193.84    472.13 o 
   5  15   3     5447.27     6594.84    591.69 o 
  -6  16   3    24091.68    24652.93    672.09 o 
  -4  16   3    11825.61    12398.70    595.05 o 
  -2  16   3    48002.71    47503.29   1154.30 o 
   0  16   3    22187.35    21544.66    813.55 o 
   2  16   3      848.71      626.70    726.00 o 
   4  16   3    50751.22    51765.19   3425.56 o 
  -5  17   3     2522.78     2148.16    531.83 o 
  -3  17   3     2717.91     2770.29    493.27 o 
  -1  17   3     5126.58     5159.08    649.19 o 
   1  17   3      130.37      765.88    515.01 o 
   3  17   3     2739.28     3491.27    436.56 o 
  -2  18   3     9227.47     9195.72    477.00 o 
   0  18   3     9557.83     9807.20    505.86 o 
 -12   0   4       12.17    -1024.89   1923.48 o 
 -10   0   4    47940.88    46759.62   3574.96 o 
  -8   0   4   429144.03   439449.97  12445.07 o 
  -6   0   4     1666.58     1282.92    892.83 o 
  -4   0   4   156660.48   162314.33   2250.16 o 
  -2   0   4   698005.31   642327.44 112894.67 o 
   0   0   4    20571.66    21810.86    460.65 o 
   2   0   4    43564.65    42337.78    893.60 o 
   4   0   4   330442.41   340847.22  15511.64 o 
   6   0   4    13781.73    14034.46    936.77 o 
   8   0   4     5058.42     5934.98    531.69 o 
  10   0   4    30309.49    31189.77    999.20 o 
 -11   1   4    12116.76    11817.97    470.61 o 
  -9   1   4     2685.57     2985.95    567.23 o 
  -7   1   4     4313.18     4160.70    329.20 o 
  -5   1   4    18810.38    18410.10    470.55 o 
  -3   1   4    88695.93    93168.80   2572.22 o 
  -1   1   4       55.62     -263.66    396.90 o 
   1   1   4      777.38     1406.01    276.80 o 
   3   1   4   205143.80   209569.72   3133.03 o 
   5   1   4    11362.80    11628.88    494.69 o 
   7   1   4      456.34      898.55    530.56 o 
   9   1   4    87666.80    90176.04   1380.71 o 
 -12   2   4     1022.60     1138.23    537.27 o 
 -10   2   4      973.01      336.18    612.45 o 
  -8   2   4     4365.07     5119.44    270.58 o 
  -6   2   4       42.97      129.20    401.57 o 
  -4   2   4    20732.59    20986.08    818.12 o 
  -2   2   4    12377.56    13510.90    673.95 o 
   0   2   4     5503.35     5998.99    275.23 o 
   2   2   4    11352.19    11317.58    438.84 o 
   4   2   4     8418.45     8669.78    268.20 o 
   6   2   4     1050.71      797.43    409.15 o 
   8   2   4     5614.13     6073.70    390.68 o 
  10   2   4       86.72     -694.47    781.98 o 
 -11   3   4    25569.35    24831.44    614.46 o 
  -9   3   4        2.24     -241.77    549.85 o 
  -7   3   4      707.28     1095.96    319.64 o 
  -5   3   4    89296.34    88497.35   2859.32 o 
  -3   3   4   102706.69    98763.81   1172.26 o 
  -1   3   4    36371.05    36778.75   2464.07 o 
   1   3   4    28048.61    29078.63   1418.71 o 
   3   3   4   259225.59   254413.67   7497.73 o 
   5   3   4    43663.77    46067.56    804.64 o 
   7   3   4      161.27      251.16    428.26 o 
   9   3   4   133287.02   141377.58   2090.13 o 
 -12   4   4        1.57      638.45    515.31 o 
 -10   4   4    25201.94    25727.74    757.69 o 
  -8   4   4   389450.28   395948.81   9980.46 o 
  -6   4   4      373.79      440.33    443.87 o 
  -4   4   4    64603.47    62563.18   2717.73 o 
  -2   4   4   866870.19   832747.69  47602.53 o 
   0   4   4    12336.01    13083.49    789.41 o 
   2   4   4    40300.63    41454.41   2132.18 o 
   4   4   4   255753.17   264035.16   7847.35 o 
   6   4   4    17841.48    17651.32    421.66 o 
   8   4   4      123.11      109.26    551.18 o 
  10   4   4    22865.68    25777.67    732.95 o 
 -11   5   4     1843.75     2027.34   1112.87 o 
  -9   5   4    13649.57    13056.01    440.26 o 
  -7   5   4    31749.76    32643.07    681.47 o 
  -5   5   4      247.87      580.50    372.72 o 
  -3   5   4    93495.52    85573.62   1946.32 o 
  -1   5   4    40339.48    42363.31    641.50 o 
   1   5   4     1816.59     1922.63    198.17 o 
   3   5   4   141000.39   137933.89   7288.27 o 
   5   5   4     1651.78     2555.72    261.28 o 
   7   5   4     1491.10     1684.91    375.66 o 
   9   5   4    43577.83    44887.33   1352.49 o 
 -10   6   4    14223.35    13956.23    527.02 o 
  -8   6   4    23289.92    22489.32   1441.13 o 
  -6   6   4     3796.11     3579.86    513.66 o 
  -4   6   4    93673.34    90820.38   2516.64 o 
  -2   6   4    34051.14    35278.04    931.03 o 
   0   6   4      943.30     1006.01    258.55 o 
   2   6   4    88755.38    88280.85   3702.96 o 
   4   6   4     4680.89     4770.56    287.27 o 
   6   6   4     4977.42     5402.34    365.10 o 
   8   6   4    22782.22    23737.21    617.55 o 
 -11   7   4    25190.38    25130.66   1092.23 o 
  -9   7   4       99.97      458.52    503.18 o 
  -7   7   4     3673.58     4068.13    310.46 o 
  -5   7   4    21431.28    22212.36   1432.07 o 
  -3   7   4    84169.06    75705.91   2712.82 o 
  -1   7   4    53678.87    55460.36   1617.46 o 
   1   7   4    21473.86    21961.69    701.94 o 
   3   7   4   167237.33   167545.42   8409.62 o 
   5   7   4    51136.15    51546.48    960.31 o 
   7   7   4      139.12     1055.61    530.69 o 
   9   7   4    96771.34   104868.57   1823.16 o 
 -10   8   4    11846.12    12094.52   1245.91 o 
  -8   8   4   196490.86   196684.28  10037.03 o 
  -6   8   4     2093.07     2573.73    438.47 o 
  -4   8   4    16764.89    16312.27    383.06 o 
  -2   8   4   396912.19   405924.00  19562.80 o 
   0   8   4      923.34      916.37    404.95 o 
   2   8   4     4410.19     4989.13    429.68 o 
   4   8   4   149195.00   149468.50   5161.57 o 
   6   8   4     1626.81     1516.89    354.18 o 
   8   8   4     3201.86     3658.64    595.26 o 
  -9   9   4    15273.14    15011.63   1232.29 o 
  -7   9   4    82084.70    79331.32   4596.75 o 
  -5   9   4     3855.97     3866.82    292.40 o 
  -3   9   4    49240.52    46759.39   1944.97 o 
  -1   9   4    89055.69    91458.63   3167.39 o 
   1   9   4     1331.17      641.63    420.73 o 
   3   9   4    47359.54    47932.57   2966.84 o 
   5   9   4    34148.38    33954.10   1271.76 o 
   7   9   4       68.47     -566.16    757.08 o 
   9   9   4    16027.03    16478.35    635.82 o 
 -10  10   4    30280.95    31055.25   1489.75 o 
  -8  10   4    35722.18    34379.07   2301.19 o 
  -6  10   4    10582.23    10544.70    505.44 o 
  -4  10   4    96877.45    92725.03   1714.58 o 
  -2  10   4    33438.61    33893.93   1748.07 o 
   0  10   4      171.44       84.49    401.89 o 
   2  10   4   124357.90   124375.84   6385.21 o 
   4  10   4     1078.54     1127.05    567.91 o 
   6  10   4     7860.25     8628.44    507.51 o 
   8  10   4    33553.74    34338.69    741.34 o 
  -9  11   4      240.73      678.85    469.41 o 
  -7  11   4     1265.78     2255.53    334.73 o 
  -5  11   4     4706.61     4799.84    351.02 o 
  -3  11   4    23940.39    23381.17   1966.44 o 
  -1  11   4    26253.29    28307.94   1211.35 o 
   1  11   4      413.52      180.14    583.90 o 
   3  11   4    82146.56    85274.19   3785.17 o 
   5  11   4    29753.12    29805.86   1040.51 o 
   7  11   4     1589.05     1165.83    721.55 o 
  -8  12   4    52951.11    51591.00   3341.83 o 
  -6  12   4     1830.82     1059.67    514.64 o 
  -4  12   4     2285.79     2366.58    345.20 o 
  -2  12   4    93247.83    92732.37   5987.24 o 
   0  12   4      892.15     1183.67    454.34 o 
   2  12   4     4436.97     4994.51    498.59 o 
   4  12   4    69843.59    70099.35   4521.01 o 
   6  12   4     5616.17     6335.82    441.25 o 
  -7  13   4    73127.50    73302.13   3166.91 o 
  -5  13   4    28024.92    27444.96    576.21 o 
  -3  13   4    24971.87    24084.64   1374.85 o 
  -1  13   4   108109.18   109426.88   4666.63 o 
   1  13   4    14265.61    14126.34    485.76 o 
   3  13   4     5875.05     6218.60    408.94 o 
   5  13   4    53948.30    55082.85   2139.97 o 
   7  13   4       59.91      216.92    622.72 o 
  -8  14   4    29350.95    29611.38   1286.74 o 
  -6  14   4     6872.30     7231.37    424.97 o 
  -4  14   4    71002.88    69635.20   1540.24 o 
  -2  14   4    23223.03    22446.21   2105.27 o 
   0  14   4      122.49      629.13    649.28 o 
   2  14   4    79891.67    81196.75   5411.72 o 
   4  14   4     4309.01     3934.87    416.84 o 
   6  14   4     5328.33     6496.45    479.06 o 
  -7  15   4     1105.70      161.75    466.71 o 
  -5  15   4      182.31     1309.42    645.99 o 
  -3  15   4     9020.26     9084.20    448.09 o 
  -1  15   4     1741.32     1140.62    502.65 o 
   1  15   4     2167.10     2436.86    541.44 o 
   3  15   4    33716.74    35364.86   2075.35 o 
   5  15   4     8914.08     9358.15    638.20 o 
  -6  16   4      106.49      443.35    563.86 o 
  -4  16   4     4171.38     4095.91    704.20 o 
  -2  16   4    33441.10    32344.75   1898.15 o 
   0  16   4     3242.08     2961.07    645.77 o 
   2  16   4    15702.03    15907.82   1001.89 o 
   4  16   4    22290.37    22971.37   1927.38 o 
  -5  17   4    24653.59    25910.09    644.24 o 
  -3  17   4    12008.49    12460.08    539.77 o 
  -1  17   4    83153.38    79809.44   4057.55 o 
   1  17   4     7482.77     7548.70    484.14 o 
   3  17   4     3375.61     3857.64    448.49 o 
  -2  18   4     6194.02     6122.78   1245.48 o 
   0  18   4      339.12      106.06    699.07 o 
 -11   1   5     1800.79     2436.91    367.87 o 
  -9   1   5       79.65      565.50    719.67 o 
  -7   1   5    16712.05    16601.83    348.67 o 
  -5   1   5    85828.45    86214.70   2248.37 o 
  -3   1   5     4065.58     4895.83    327.93 o 
  -1   1   5    24301.35    27141.10   1119.79 o 
   1   1   5   283351.56   292083.25   4039.78 o 
   3   1   5    33472.18    34117.95    518.91 o 
   5   1   5      551.21      410.76    340.52 o 
   7   1   5   147795.39   155664.42   2202.37 o 
   9   1   5    12859.31    14254.29    539.93 o 
 -12   2   5    32097.44    32066.81    740.40 o 
 -10   2   5   285206.50   285227.19   3546.69 o 
  -8   2   5     2492.63     2661.11    479.40 o 
  -6   2   5    79505.08    76233.84   1998.94 o 
  -4   2   5   636062.00   695146.88  54135.59 o 
  -2   2   5    22480.71    22748.30    417.80 o 
   0   2   5    76082.95    80513.21   5350.10 o 
   2   2   5   324239.84   321196.38   5121.72 o 
   4   2   5    41506.15    42149.33    658.43 o 
   6   2   5     1671.02     2363.68    281.26 o 
   8   2   5    41457.60    42233.37    746.63 o 
  10   2   5    11387.88    12369.97    622.48 o 
 -11   3   5     2308.55     2843.44    384.18 o 
  -9   3   5    15869.27    15799.46    426.81 o 
  -7   3   5     7109.44     7544.49    291.61 o 
  -5   3   5    58737.82    59694.38   3456.58 o 
  -3   3   5    11625.61    11892.21    813.41 o 
  -1   3   5     3098.71     3656.86    213.60 o 
   1   3   5   229361.52   225532.69  10759.82 o 
   3   3   5       54.97     -361.68    381.33 o 
   5   3   5      295.64      782.62    290.54 o 
   7   3   5   101996.33   107632.33   1677.89 o 
   9   3   5     1079.15      646.28    489.33 o 
 -12   4   5     3874.71     4840.47    603.57 o 
 -10   4   5    13601.73    13257.02    469.98 o 
  -8   4   5      680.98      931.98    332.19 o 
  -6   4   5    31187.42    31149.87   1430.17 o 
  -4   4   5    24758.92    24265.16    548.23 o 
  -2   4   5     2082.80     2560.58    245.17 o 
   0   4   5    82818.70    83308.78   7887.59 o 
   2   4   5       93.22      242.25    303.84 o 
   4   4   5    11779.36    11943.16    319.26 o 
   6   4   5    11440.26    12013.43    406.70 o 
   8   4   5     1623.20     2443.37    380.94 o 
 -11   5   5        0.91      265.25    739.54 o 
  -9   5   5      779.98     1183.86    481.80 o 
  -7   5   5    40669.22    40669.35   1936.56 o 
  -5   5   5    78971.71    78306.95   3542.11 o 
  -3   5   5    53339.96    52590.96   1372.84 o 
  -1   5   5    20549.01    21879.91    961.54 o 
   1   5   5   289268.22   284096.53  24023.43 o 
   3   5   5    56571.81    55693.56   2109.64 o 
   5   5   5     1463.28     1955.90    301.94 o 
   7   5   5   169182.34   180307.14   2650.61 o 
   9   5   5    19611.13    19788.05    666.25 o 
 -10   6   5   190238.22   187760.16   6613.58 o 
  -8   6   5     5110.43     5360.85    388.61 o 
  -6   6   5    55665.93    55940.09   1638.42 o 
  -4   6   5   470679.66   462529.28  15819.40 o 
  -2   6   5    17444.34    19930.51    451.61 o 
   0   6   5    21122.53    21283.45   1152.35 o 
   2   6   5   297732.25   302672.03  11284.23 o 
   4   6   5     7805.80     8583.83    312.67 o 
   6   6   5      112.96      323.34    454.83 o 
   8   6   5    26116.48    30203.97   1719.14 o 
 -11   7   5     7296.56     7288.52    617.59 o 
  -9   7   5    48580.77    47875.03   2827.15 o 
  -7   7   5       35.77      138.77    438.65 o 
  -5   7   5    50544.64    51297.41   1778.29 o 
  -3   7   5    59663.47    59861.52   1694.11 o 
  -1   7   5     1016.09     1079.22    678.03 o 
   1   7   5    94682.32    94931.30   4301.68 o 
   3   7   5    20482.35    21054.84    877.00 o 
   5   7   5      130.75      344.95    469.78 o 
   7   7   5    43409.04    45459.93   1053.64 o 
   9   7   5     1726.18     2354.70    593.31 o 
 -10   8   5    17560.88    17827.08   1162.73 o 
  -8   8   5     1899.70     2161.88    317.04 o 
  -6   8   5    90925.98    90514.12   4176.82 o 
  -4   8   5    20615.04    19738.29    959.17 o 
  -2   8   5      421.19      653.11    420.49 o 
   0   8   5   106238.59   109646.07   3597.31 o 
   2   8   5     7785.34     8698.04    636.03 o 
   4   8   5     5830.97     6858.84    482.72 o 
   6   8   5    45898.77    46116.15   1040.04 o 
   8   8   5     1147.28     -497.48    852.08 o 
  -9   9   5      939.04     1459.10    357.43 o 
  -7   9   5    12340.45    11630.61    409.86 o 
  -5   9   5    37116.74    35112.26    624.34 o 
  -3   9   5    33219.11    33679.60   2238.70 o 
  -1   9   5      661.55      236.21    685.16 o 
   1   9   5   135168.03   131381.63   5299.60 o 
   3   9   5    39110.03    39712.83   2503.69 o 
   5   9   5     1436.95     2347.63    650.81 o 
   7   9   5   116751.73   117963.81   2520.73 o 
 -10  10   5    75326.15    72352.30   3066.27 o 
  -8  10   5     1692.87     1467.65    447.97 o 
  -6  10   5     9005.08     9071.02    379.29 o 
  -4  10   5   177347.64   172388.77   6105.95 o 
  -2  10   5      480.75      167.32    643.33 o 
   0  10   5       61.68      660.27    360.97 o 
   2  10   5   117222.48   112662.55   4701.33 o 
   4  10   5      354.34      604.75    478.14 o 
   6  10   5     7793.33     8132.95    462.02 o 
   8  10   5    22607.50    21495.89    693.01 o 
  -9  11   5    53561.09    53546.02   2253.04 o 
  -7  11   5    20114.03    18804.58    783.91 o 
  -5  11   5    26046.88    24627.28    539.40 o 
  -3  11   5   109177.20   107252.26   7635.94 o 
  -1  11   5     2473.78     2616.84    359.47 o 
   1  11   5    14252.70    13838.22    621.38 o 
   3  11   5    61014.39    63340.29   2652.57 o 
   5  11   5      275.16      -58.03    639.61 o 
   7  11   5     5187.18     5560.05    470.52 o 
  -8  12   5     6116.33     5724.57   1001.17 o 
  -6  12   5    84797.48    81408.02   2878.95 o 
  -4  12   5    25648.34    26005.74    823.37 o 
  -2  12   5     1419.22     1681.63    445.33 o 
   0  12   5   110647.77   111900.08   4898.61 o 
   2  12   5     1863.15     1546.76    377.06 o 
   4  12   5    10165.63    10738.09    739.51 o 
   6  12   5    46946.99    47232.30   1488.99 o 
  -7  13   5      435.63      341.22    695.34 o 
  -5  13   5    15081.81    15215.96    469.75 o 
  -3  13   5     6964.08     7153.10    642.57 o 
  -1  13   5      192.45     -616.45    712.10 o 
   1  13   5    57812.91    58367.82   2585.53 o 
   3  13   5    19336.52    19978.21   1209.46 o 
   5  13   5     2140.81     2032.47    399.71 o 
  -8  14   5      800.68     1432.02    603.58 o 
  -6  14   5      671.68     1058.32    448.16 o 
  -4  14   5    51747.11    50913.06   2715.44 o 
  -2  14   5     2676.33     2013.94    697.33 o 
   0  14   5     7104.95     6988.46    473.56 o 
   2  14   5    44698.98    45097.76   2425.02 o 
   4  14   5     5481.75     6233.07    691.38 o 
  -7  15   5    19854.40    21410.07    609.28 o 
  -5  15   5     8824.54     7908.78    450.83 o 
  -3  15   5    97407.43    94629.66   4663.65 o 
  -1  15   5     9738.15     9786.60    848.50 o 
   1  15   5     4109.67     4321.94    417.22 o 
   3  15   5    64269.43    65810.77   4524.82 o 
   5  15   5       88.07       36.23    581.15 o 
  -6  16   5    42182.29    43683.45    949.17 o 
  -4  16   5    11313.13    11313.23    679.49 o 
  -2  16   5        5.48      353.84    540.99 o 
   0  16   5    64934.35    63745.70   4218.92 o 
   2  16   5      190.94      325.77    463.88 o 
   4  16   5     5013.34     4753.56    487.52 o 
  -3  17   5       19.08      -41.38    715.70 o 
  -1  17   5     5661.06     5381.75    435.05 o 
   1  17   5    21161.96    21531.39    623.47 o 
 -12   0   6   174873.75   167436.22   3416.26 o 
 -10   0   6     5053.05     5480.69    515.62 o 
  -8   0   6    75322.31    73458.86   3523.67 o 
  -6   0   6   492059.34   529064.25  22920.90 o 
  -4   0   6    30704.96    36544.68   1689.32 o 
  -2   0   6    46031.29    48415.77   1031.08 o 
   0   0   6   501637.78   522621.69  12979.91 o 
   2   0   6    43640.17    44490.53    986.96 o 
   4   0   6     8124.16     8785.03    413.86 o 
   6   0   6    60804.63    61127.68   2497.56 o 
   8   0   6    26643.27    27637.03   1166.34 o 
 -11   1   6     3411.65     4153.69    769.00 o 
  -9   1   6     9335.60     9607.10    369.69 o 
  -7   1   6    51630.51    48607.24   1159.64 o 
  -5   1   6     1034.32      814.20    586.83 o 
  -3   1   6      968.45     1192.08    586.00 o 
  -1   1   6   300060.69   322025.22   9990.94 o 
   1   1   6     5364.87     5227.30    210.70 o 
   3   1   6     1262.09     1701.77    308.22 o 
   5   1   6   189374.52   202339.06   4402.17 o 
   7   1   6     5027.38     4684.80    397.37 o 
   9   1   6       73.60     -819.93    819.93 o 
 -12   2   6     1626.13     2148.68    420.68 o 
 -10   2   6       17.76     -630.28    630.28 o 
  -8   2   6    10825.13    10886.79    347.16 o 
  -6   2   6     5811.25     6200.18    272.80 o 
  -4   2   6      390.51      768.82    268.70 o 
  -2   2   6    15381.66    16407.21    403.04 o 
   0   2   6      951.24     1654.27    448.86 o 
   2   2   6       79.23      337.87    254.05 o 
   4   2   6     7957.38     8101.10    453.59 o 
   6   2   6     3140.82     3883.32    409.63 o 
   8   2   6     2094.47     1365.88    668.54 o 
 -11   3   6      154.24      331.26    616.17 o 
  -9   3   6    26094.60    24647.06    511.59 o 
  -7   3   6    65851.89    67513.86   2313.77 o 
  -5   3   6    35062.48    35312.40   2184.74 o 
  -3   3   6     1628.17     4984.91   1294.43 o 
  -1   3   6   366414.56   371086.16  16005.95 o 
   1   3   6    47019.48    45784.95   1962.05 o 
   3   3   6     2869.72     2616.76    232.12 o 
   5   3   6   237064.11   244563.73   5501.65 o 
   7   3   6    18419.20    19813.37    537.15 o 
   9   3   6     4740.80     6155.64    514.65 o 
 -12   4   6   165051.31   165478.75   5284.39 o 
 -10   4   6     5067.88     5397.64    834.27 o 
  -8   4   6    65625.04    64486.72   2341.85 o 
  -6   4   6   394933.28   418019.25  24940.37 o 
  -4   4   6    36879.13    35666.63   1850.32 o 
  -2   4   6    71401.98    69794.28   2848.97 o 
   0   4   6   289014.75   294672.69  22884.54 o 
   2   4   6    45053.29    44487.59   2092.20 o 
   4   4   6      967.82      335.12    505.43 o 
   6   4   6    44637.75    46101.64    985.38 o 
   8   4   6    11054.36    12196.19    729.72 o 
 -11   5   6    13817.35    14088.13    514.44 o 
  -9   5   6      216.65      334.05    660.80 o 
  -7   5   6    36705.23    35927.71   2236.81 o 
  -5   5   6    39724.58    38827.82   1649.51 o 
  -3   5   6     1300.55     1502.81    209.52 o 
  -1   5   6   124032.05   121390.42   5685.88 o 
   1   5   6     6070.50     6552.98    504.17 o 
   3   5   6      114.68      420.21    549.40 o 
   5   5   6    82556.50    82813.20   2746.29 o 
   7   5   6      431.69      166.59    544.16 o 
   9   5   6      116.88      491.62    722.73 o 
 -10   6   6      585.77     1323.36    423.00 o 
  -8   6   6    52525.45    52524.28   2947.43 o 
  -6   6   6    17174.85    17394.76    538.00 o 
  -4   6   6     3152.13     3611.01    307.12 o 
  -2   6   6    88684.51    96414.85   4527.30 o 
   0   6   6     2084.24     2553.44    234.37 o 
   2   6   6     9450.29     9485.45    396.45 o 
   4   6   6    34572.80    35422.75    853.55 o 
   6   6   6     3290.33     4054.48    742.74 o 
   8   6   6    10317.53    12041.43    739.54 o 
 -11   7   6     3298.67     3734.98    736.23 o 
  -9   7   6    12060.33    12880.98   1315.45 o 
  -7   7   6    43836.01    42098.07   2814.24 o 
  -5   7   6    26069.74    26188.06    912.04 o 
  -3   7   6    11612.75    11765.74    520.81 o 
  -1   7   6   177210.03   174433.84   8807.00 o 
   1   7   6    51964.87    53892.49   3947.24 o 
   3   7   6     4449.54     4612.04    295.98 o 
   5   7   6   185574.98   189679.52   3331.25 o 
   7   7   6    21751.02    23283.65    593.64 o 
 -10   8   6     4955.38     5024.43    411.42 o 
  -8   8   6    22494.27    21122.01   1381.84 o 
  -6   8   6   212675.89   216569.45   9889.64 o 
  -4   8   6     6706.49     7023.40    457.27 o 
  -2   8   6    14903.29    16128.02    539.70 o 
   0   8   6   185095.23   181224.19   7882.67 o 
   2   8   6     6639.14     6686.69    326.82 o 
   4   8   6     2361.43     2350.77    333.39 o 
   6   8   6    34331.98    34496.07    667.81 o 
   8   8   6     1546.69     1575.14    548.34 o 
  -9   9   6     3425.82     4121.63    736.07 o 
  -7   9   6    23617.69    23361.50   1075.45 o 
  -5   9   6    67052.80    62900.80   2086.10 o 
  -3   9   6     4732.04     4961.48    405.17 o 
  -1   9   6    44760.70    45526.27   1536.93 o 
   1   9   6    53871.66    52660.04   2534.58 o 
   3   9   6      146.48      117.42    588.23 o 
   5   9   6    21880.44    22917.01    837.05 o 
   7   9   6     8049.13     8523.39    479.17 o 
 -10  10   6     1519.93     2095.74    616.96 o 
  -8  10   6    65049.27    61807.04   2531.19 o 
  -6  10   6    16134.72    15748.10    785.20 o 
  -4  10   6     2484.29     3030.60    444.15 o 
  -2  10   6   125804.01   137925.27   6386.14 o 
   0  10   6     1397.97     2080.74    384.39 o 
   2  10   6    23209.46    23792.83   1463.99 o 
   4  10   6    51267.04    51312.95   3173.93 o 
   6  10   6     1836.58     2630.46    443.26 o 
  -9  11   6     3046.89     3639.31    553.55 o 
  -7  11   6    20044.43    19824.21   1073.65 o 
  -5  11   6    12467.36    12682.96    443.84 o 
  -3  11   6      116.95      239.32    435.16 o 
  -1  11   6   104329.25   105795.71   4892.99 o 
   1  11   6    24617.26    24764.71   1482.09 o 
   3  11   6     4161.16     4588.83    379.59 o 
   5  11   6   101863.45   103702.63   4393.09 o 
   7  11   6    14156.01    13468.60    604.80 o 
  -8  12   6     1350.77     1470.98    515.34 o 
  -6  12   6    88018.00    84694.66   2853.28 o 
  -4  12   6      363.73      427.88    774.66 o 
  -2  12   6     3191.81     3964.14    403.03 o 
   0  12   6   106088.26   105484.20   4748.64 o 
   2  12   6     4424.56     4906.58    386.66 o 
   4  12   6    10774.58    10682.49    506.62 o 
   6  12   6    28314.51    27323.28    671.20 o 
  -7  13   6     8468.39     9494.77    592.98 o 
  -5  13   6   101402.29    99548.64   5706.33 o 
  -3  13   6     6124.60     7211.96    791.39 o 
  -1  13   6     5011.39     5285.03    716.02 o 
   1  13   6    80856.73    83478.95   4040.49 o 
   3  13   6     1088.50     1255.64    630.93 o 
   5  13   6     3355.45     2951.79    483.75 o 
  -8  14   6    55244.39    54947.16   1747.54 o 
  -6  14   6    13145.13    13520.92    490.12 o 
  -4  14   6      594.04     1291.86    804.98 o 
  -2  14   6    87230.41    87343.53   4311.61 o 
   0  14   6      536.94      807.50    399.00 o 
   2  14   6     8022.67     7950.86    771.12 o 
   4  14   6    48634.52    50123.50   3024.84 o 
  -7  15   6     6729.84     6897.13    483.65 o 
  -5  15   6     2089.42     2126.11    541.33 o 
  -3  15   6     6718.60     7279.59    893.46 o 
  -1  15   6    40576.43    39933.91   2692.28 o 
   1  15   6     8168.70     9182.92    544.73 o 
   3  15   6     6512.17     6291.13    469.21 o 
  -6  16   6    24151.59    25427.59    649.40 o 
  -4  16   6     1590.62     2140.75    368.46 o 
  -2  16   6    10299.63     9428.39    621.13 o 
   0  16   6    27430.51    27021.01   2513.30 o 
   2  16   6    11409.03    12351.80   1084.79 o 
  -3  17   6     4903.26     5487.35    947.90 o 
  -1  17   6      499.01        1.48    581.27 o 
   1  17   6    57162.24    56754.92   3057.61 o 
 -11   1   7     9101.98     8913.09    458.13 o 
  -9   1   7    38540.63    36500.34    789.43 o 
  -7   1   7      356.44      778.84    389.34 o 
  -5   1   7     7019.11     7943.38    316.97 o 
  -3   1   7   251213.42   281036.91   8199.73 o 
  -1   1   7    24280.52    26486.28   1800.54 o 
   1   1   7     4099.55     4233.13    406.11 o 
   3   1   7   300622.81   296835.63   5182.87 o 
   5   1   7     8325.66     8873.79    440.95 o 
   7   1   7     5461.93     6174.82    428.00 o 
   9   1   7    97374.13   104699.07   2538.55 o 
 -12   2   7     7564.41     7574.49    509.75 o 
 -10   2   7    61281.90    58435.63   1120.95 o 
  -8   2   7   295915.50   303660.84  11593.16 o 
  -6   2   7    44585.80    47726.41   3266.99 o 
  -4   2   7    77812.16    88322.73   3158.13 o 
  -2   2   7   368882.91   400344.19   7783.06 o 
   0   2   7    93051.97    92672.13   3429.54 o 
   2   2   7     4981.16     4887.61    246.19 o 
   4   2   7    80386.26    77659.16   1485.28 o 
   6   2   7    24293.10    25895.69    626.87 o 
   8   2   7     7907.99     9623.96    508.14 o 
 -11   3   7     3292.98     3223.84    473.45 o 
  -9   3   7    33030.80    31682.75    775.02 o 
  -7   3   7     6275.39     6413.27    460.65 o 
  -5   3   7      198.11      264.05    574.31 o 
  -3   3   7   220955.78   242822.42   6753.14 o 
  -1   3   7     1371.25     2048.81    296.44 o 
   1   3   7     1732.56     1570.52    589.10 o 
   3   3   7   171112.98   163513.34   4364.75 o 
   5   3   7      345.55      785.30    396.63 o 
   7   3   7       31.53    -1080.12   1173.84 o 
   9   3   7    53447.07    58559.65   1871.65 o 
 -12   4   7       12.71      631.85    671.92 o 
 -10   4   7    27476.69    26026.60    582.87 o 
  -8   4   7     2986.06     3427.82    310.88 o 
  -6   4   7     3238.17     3207.79    263.62 o 
  -4   4   7    67488.59    67217.45   2232.42 o 
  -2   4   7       64.42      401.32    348.98 o 
   0   4   7     9518.22     9680.36    638.69 o 
   2   4   7    16985.90    16995.93   1190.77 o 
   4   4   7     4781.49     4220.47    293.12 o 
   6   4   7     3079.18     2723.18    486.44 o 
   8   4   7     5393.66     6113.56    468.18 o 
 -11   5   7    12264.17    11589.26    525.41 o 
  -9   5   7    43538.21    42503.34   1966.45 o 
  -7   5   7    29670.44    30245.46   1622.73 o 
  -5   5   7      962.91     1678.35    616.74 o 
  -3   5   7   245825.55   257455.14  12003.54 o 
  -1   5   7    45623.25    45170.25   2893.17 o 
   1   5   7    15108.98    15005.52    705.52 o 
   3   5   7   258322.64   260297.77  11668.85 o 
   5   5   7    20677.44    19897.21   1019.78 o 
   7   5   7    12587.30    13886.24    813.61 o 
 -10   6   7    37159.49    36191.20   2316.16 o 
  -8   6   7   215945.42   223296.17  10466.35 o 
  -6   6   7    16426.84    16464.16    782.84 o 
  -4   6   7    29945.62    28643.36   1680.06 o 
  -2   6   7   207075.66   215312.58  13817.02 o 
   0   6   7    15555.70    16048.50    688.49 o 
   2   6   7      372.63      -13.92    466.27 o 
   4   6   7    36094.55    35933.26   1002.50 o 
   6   6   7    12185.90    12693.72    480.89 o 
   8   6   7    11818.81    13323.68    569.38 o 
 -11   7   7      585.08      683.27    701.66 o 
  -9   7   7    18148.74    17162.51   1021.17 o 
  -7   7   7    33461.98    32742.05   1684.90 o 
  -5   7   7     3408.32     3255.08    269.00 o 
  -3   7   7    66683.05    65966.04   4885.75 o 
  -1   7   7    32161.95    32455.99   1310.00 o 
   1   7   7      276.73      623.30    443.38 o 
   3   7   7    51598.04    51815.86   1768.46 o 
   5   7   7     5329.37     5983.88    386.05 o 
   7   7   7      776.33      879.29    614.53 o 
 -10   8   7    39942.89    39014.38   1305.11 o 
  -8   8   7    16235.65    16203.89    656.15 o 
  -6   8   7     2266.65     2373.05    289.52 o 
  -4   8   7    82373.09    80111.23   4073.55 o 
  -2   8   7     3954.98     5490.30    614.16 o 
   0   8   7    19129.64    19774.42    654.67 o 
   2   8   7    57140.21    58376.26   3384.49 o 
   4   8   7     6232.97     6983.80    465.57 o 
   6   8   7    24038.19    24158.41    616.28 o 
   8   8   7     7130.60     7141.85    667.82 o 
  -9   9   7    25274.79    24620.39    842.13 o 
  -7   9   7    20167.67    19731.10    472.31 o 
  -5   9   7      429.66      -33.54    556.03 o 
  -3   9   7   152114.38   151438.13  11235.51 o 
  -1   9   7    28897.77    29013.70   1416.71 o 
   1   9   7     3246.91     3242.93    539.89 o 
   3   9   7   184638.27   190190.98   4931.89 o 
   5   9   7    20319.48    21227.43    570.04 o 
   7   9   7     9870.92     9417.10    523.51 o 
 -10  10   7     8730.15     8376.88    477.44 o 
  -8  10   7   107147.40   104617.96   4784.37 o 
  -6  10   7     3398.56     3908.63    646.17 o 
  -4  10   7     1333.26     1626.68    428.85 o 
  -2  10   7   138474.50   147274.48   5251.98 o 
   0  10   7      474.23      555.40    702.33 o 
   2  10   7     6571.30     6698.41    410.42 o 
   4  10   7    47463.73    47320.98   1584.84 o 
   6  10   7      249.21     -707.24    992.42 o 
  -9  11   7     6579.63     6199.99    429.36 o 
  -7  11   7    94798.79    95106.03   4084.72 o 
  -5  11   7      948.64     1234.71    383.78 o 
  -3  11   7     6982.43     7839.90    418.79 o 
  -1  11   7    76176.03    77690.50   3104.57 o 
   1  11   7      218.32      303.35    488.29 o 
   3  11   7    11547.21    11935.19    515.18 o 
   5  11   7    18092.48    17770.34    558.12 o 
  -8  12   7    11968.05    11942.93    786.89 o 
  -6  12   7     4170.19     4322.06    380.61 o 
  -4  12   7    93933.79    89868.03   6260.08 o 
  -2  12   7        2.24      378.97    727.83 o 
   0  12   7    15924.40    17036.00   1153.15 o 
   2  12   7    58802.15    59743.17   3147.06 o 
   4  12   7     5938.56     6568.77    442.19 o 
   6  12   7    12259.13    12187.63    814.73 o 
  -7  13   7     2182.01     1658.80    429.65 o 
  -5  13   7     1044.46     1271.48    454.78 o 
  -3  13   7    55880.91    54831.64   4305.96 o 
  -1  13   7    13527.41    13734.96   1377.51 o 
   1  13   7     9849.96     9873.79    734.89 o 
   3  13   7    80036.55    81706.13   3667.49 o 
   5  13   7     8904.80     9871.55    592.21 o 
  -8  14   7    35303.27    36013.68   1444.08 o 
  -6  14   7      534.64      988.89    551.54 o 
  -4  14   7     2948.75     2635.11    555.19 o 
  -2  14   7    62241.88    60766.07   4804.23 o 
   0  14   7     4294.82     3886.79    784.84 o 
   2  14   7    15715.72    16449.83    891.34 o 
   4  14   7    32567.10    32575.60   1434.60 o 
  -7  15   7    78257.04    77142.13   3913.34 o 
  -5  15   7     4333.32     4745.12    408.79 o 
  -3  15   7     1637.37     2567.84    622.07 o 
  -1  15   7    77718.49    74237.78   6202.11 o 
   1  15   7      719.65      747.16    551.34 o 
   3  15   7      232.20      308.31    568.26 o 
  -4  16   7    62797.29    62845.19   5114.77 o 
  -2  16   7       16.50     -549.66    743.76 o 
   0  16   7     6051.59     6491.91    983.62 o 
   2  16   7    34922.97    34238.77   2357.94 o 
  -3  17   7    15149.46    15534.86    563.51 o 
  -1  17   7     1477.19     1290.51    496.97 o 
 -12   0   8    38540.74    37747.20   1063.07 o 
 -10   0   8   224180.84   223168.52   7392.95 o 
  -8   0   8    42136.18    41968.60    932.99 o 
  -6   0   8    60942.24    69159.03   2173.31 o 
  -4   0   8   290141.91   334558.22  12692.71 o 
  -2   0   8   119319.56   137622.34   9075.43 o 
   0   0   8    18584.54    17555.07   1040.95 o 
   2   0   8    84856.26    78770.41   1637.37 o 
   4   0   8    62207.93    59813.37   3208.91 o 
   6   0   8    14909.41    15733.63    692.11 o 
   8   0   8      449.93      132.67   1180.47 o 
 -11   1   8    25226.05    24045.03    605.30 o 
  -9   1   8      487.60      515.64    463.60 o 
  -7   1   8     1259.06     2175.37    342.65 o 
  -5   1   8   207763.45   251810.17  14514.17 o 
  -3   1   8     1306.16     2012.71    466.11 o 
  -1   1   8       27.01      837.66    435.44 o 
   1   1   8   283984.31   267310.25   6287.74 o 
   3   1   8     2597.14     2248.60    356.27 o 
   5   1   8     3254.47     3595.21    346.97 o 
   7   1   8   104305.70   110366.28   1703.56 o 
 -12   2   8     3459.44     3394.88    480.03 o 
 -10   2   8      731.26      630.88    469.43 o 
  -8   2   8      297.63      311.77    400.30 o 
  -6   2   8    10561.95    10647.54    736.90 o 
  -4   2   8     1982.06     2618.87    295.15 o 
  -2   2   8      992.30     1290.97    306.04 o 
   0   2   8     7353.32     7566.39    632.08 o 
   2   2   8     5861.34     6190.79    324.30 o 
   4   2   8     4564.52     4293.44    335.97 o 
   6   2   8      725.99      918.44    557.42 o 
   8   2   8     1142.57      409.72    717.70 o 
 -11   3   8    32043.67    30811.94    825.01 o 
  -9   3   8    15512.63    15300.07    696.91 o 
  -7   3   8      251.49      439.84    343.52 o 
  -5   3   8   228143.09   252150.63   7588.28 o 
  -3   3   8    17243.16    18735.23    470.56 o 
  -1   3   8     9546.27    10261.77   1139.93 o 
   1   3   8   293026.84   304856.44  10354.26 o 
   3   3   8    13360.48    13371.92    472.71 o 
   5   3   8    15727.62    15842.46    454.82 o 
   7   3   8   124524.61   132966.00   2014.26 o 
 -12   4   8    48402.97    48051.54   1626.39 o 
 -10   4   8   161109.42   158576.11   6951.76 o 
  -8   4   8    34286.16    33401.14   1756.89 o 
  -6   4   8    52775.08    51753.17   2869.11 o 
  -4   4   8   215120.23   236676.94   6011.93 o 
  -2   4   8    52808.99    51467.98   4195.51 o 
   0   4   8     1944.07     2255.42    241.46 o 
   2   4   8    72277.99    68871.17   2556.94 o 
   4   4   8    19631.18    20199.38   1211.97 o 
   6   4   8    11870.26    12146.07    862.96 o 
   8   4   8     1888.99      842.03    652.72 o 
 -11   5   8    14054.47    13769.42   1115.51 o 
  -9   5   8    25391.19    23196.97    998.67 o 
  -7   5   8      393.89     -156.55    384.02 o 
  -5   5   8    82677.70    83350.13   3062.00 o 
  -3   5   8     8390.98     9631.38    417.11 o 
  -1   5   8     2519.71     2528.09    244.97 o 
   1   5   8   136582.48   143783.14   9188.29 o 
   3   5   8     3703.82     3853.39    370.61 o 
   5   5   8      103.28        2.80    627.42 o 
   7   5   8    48155.01    49431.95   1344.83 o 
 -10   6   8     6483.26     6525.46    518.67 o 
  -8   6   8     4266.84     4575.18    704.56 o 
  -6   6   8    58718.18    60564.09   2676.45 o 
  -4   6   8      100.48      763.61    382.90 o 
  -2   6   8    14419.58    14310.63    568.02 o 
   0   6   8    39176.39    40789.08   2641.73 o 
   2   6   8     8683.64     8601.35    497.34 o 
   4   6   8    19146.82    19232.10    699.76 o 
   6   6   8     8076.37     8407.26    464.39 o 
   8   6   8     8969.96     9927.38    596.40 o 
 -11   7   8    22981.68    21621.33    628.68 o 
  -9   7   8    10787.90    10035.34    432.43 o 
  -7   7   8      628.62     1129.09    726.52 o 
  -5   7   8   150921.19   154072.42   6222.64 o 
  -3   7   8    37193.52    40968.86   2466.90 o 
  -1   7   8    21990.04    20488.24   1230.67 o 
   1   7   8   293082.16   297240.47  17114.26 o 
   3   7   8    17234.95    18059.17   1000.89 o 
   5   7   8    23246.59    24020.15    575.20 o 
   7   7   8   121298.12   126701.45   2213.27 o 
 -10   8   8    98357.45    94252.55   3434.12 o 
  -8   8   8     9155.94     9653.33    861.86 o 
  -6   8   8    14994.96    15509.63   1013.41 o 
  -4   8   8   158331.73   156631.91  11744.69 o 
  -2   8   8     9136.96     9905.94   1043.04 o 
   0   8   8     1545.46     1464.38    328.90 o 
   2   8   8    52128.48    51227.79   2688.37 o 
   4   8   8     2719.18     3358.25    369.95 o 
   6   8   8    12433.72    14126.72    750.41 o 
  -9   9   8    42658.58    40878.89   2078.97 o 
  -7   9   8     2717.96     3110.66    741.87 o 
  -5   9   8    19364.40    19554.59   1314.53 o 
  -3   9   8    63612.12    66068.12   3784.19 o 
  -1   9   8      229.66      165.94    521.73 o 
   1   9   8    19991.50    20456.62   1224.16 o 
   3   9   8    15882.87    16414.53    607.02 o 
   5   9   8     4699.54     5223.62    444.02 o 
   7   9   8    12073.38    13132.91   1163.44 o 
 -10  10   8     8489.13     7921.27    484.89 o 
  -8  10   8     5540.79     7183.53    377.27 o 
  -6  10   8    85612.58    87310.89   3270.64 o 
  -4  10   8     1215.67      528.36    503.59 o 
  -2  10   8    27387.86    27769.29   1045.27 o 
   0  10   8    56932.14    56982.59   3171.40 o 
   2  10   8     7743.20     8059.09    399.35 o 
   4  10   8    15983.27    16813.92    815.83 o 
   6  10   8    11177.35    12046.99    548.08 o 
  -9  11   8     5569.90     5280.08    406.99 o 
  -7  11   8      198.47       20.04    646.68 o 
  -5  11   8    87849.52    86316.12   6223.46 o 
  -3  11   8    16218.55    15662.83   1156.06 o 
  -1  11   8     9970.21     9759.26    688.24 o 
   1  11   8   142457.83   140776.80   5987.38 o 
   3  11   8    12890.55    12087.45    487.28 o 
   5  11   8    13214.35    13457.62    747.82 o 
  -8  12   8      270.76      437.02    650.23 o 
  -6  12   8      155.50      387.77    486.09 o 
  -4  12   8    87496.73    85932.31   6181.42 o 
  -2  12   8      365.74      235.49    485.96 o 
   0  12   8     6904.26     6341.05    408.43 o 
   2  12   8    43185.36    41402.56   1999.07 o 
   4  12   8      132.69     -853.51    853.51 o 
  -7  13   8      986.85     1362.88    697.47 o 
  -5  13   8     2183.52     2961.06    406.71 o 
  -3  13   8    82110.84    80428.61   6630.65 o 
  -1  13   8     2311.46     3600.08    398.87 o 
   1  13   8     2847.02     2905.97    519.25 o 
   3  13   8    22998.44    24255.19   1681.51 o 
  -6  14   8    66547.37    63940.82   4403.63 o 
  -4  14   8      467.89       19.56    537.97 o 
  -2  14   8    12457.15    12357.14   1008.39 o 
   0  14   8    50859.92    54061.99   3747.52 o 
   2  14   8    10268.11    10381.46    807.37 o 
   4  14   8     9552.06     8711.23    531.71 o 
  -5  15   8    29383.91    28501.37   1439.43 o 
  -3  15   8     3042.43     3407.73    629.25 o 
  -1  15   8    10183.33    10767.22    720.51 o 
   1  15   8    37229.57    35751.07   2500.85 o 
   3  15   8     4644.19     5584.73    477.96 o 
  -4  16   8    29099.22    29042.63   1387.66 o 
  -2  16   8    13188.79    13558.78   1573.68 o 
   0  16   8    15231.48    15163.46   1322.98 o 
 -11   1   9      441.32       65.37    778.95 o 
  -9   1   9      251.85       48.15    623.94 o 
  -7   1   9   162670.64   175327.75   7420.57 o 
  -5   1   9    14786.68    16749.87    800.82 o 
  -3   1   9    12435.41    13329.21    581.81 o 
  -1   1   9   387746.28   394386.31  15702.15 o 
   1   1   9     3400.27     3289.99    262.53 o 
   3   1   9    14798.25    14892.62    386.91 o 
   5   1   9   152024.08   150876.11   2013.42 o 
   7   1   9      426.15      498.20    852.14 o 
 -12   2   9   120678.48   116547.93   2363.68 o 
 -10   2   9    37484.11    36613.97   1366.82 o 
  -8   2   9    51634.40    52475.36   2586.05 o 
  -6   2   9   198040.77   219950.91   5752.41 o 
  -4   2   9    89399.59   102510.23   1497.60 o 
  -2   2   9     8672.01     9314.00    521.74 o 
   0   2   9    80019.74    77191.88   3414.65 o 
   2   2   9    40829.90    39082.83   1271.27 o 
   4   2   9    16302.54    16202.84    453.80 o 
   6   2   9     1075.73      917.06    481.13 o 
   8   2   9    11560.21    12569.73    617.70 o 
 -11   3   9     3594.13     3682.43    531.08 o 
  -9   3   9      108.94       90.55    523.83 o 
  -7   3   9   106184.72   107862.85   5175.45 o 
  -5   3   9     4250.17     4850.77    328.03 o 
  -3   3   9      263.21      626.13    446.71 o 
  -1   3   9   177826.77   183142.88  14753.83 o 
   1   3   9      178.05      154.36    474.14 o 
   3   3   9     2402.97     2708.41    283.10 o 
   5   3   9    96955.28    94435.43   2094.05 o 
   7   3   9      256.13     -318.72    845.14 o 
 -12   4   9      695.96      744.11    461.78 o 
 -10   4   9     2032.58     1325.80    496.41 o 
  -8   4   9    20768.09    20577.95    971.43 o 
  -6   4   9       23.01       36.99    524.96 o 
  -4   4   9     4571.02     4278.35    355.30 o 
  -2   4   9     9931.53     9797.40    524.25 o 
   0   4   9     8762.34     8609.53    426.04 o 
   2   4   9     6585.53     6386.76    321.69 o 
   4   4   9     4724.38     5070.87    377.09 o 
   6   4   9     5353.05     4876.70    442.47 o 
 -11   5   9    10056.42    10137.88    631.53 o 
  -9   5   9      265.38     1304.90    688.99 o 
  -7   5   9   146161.03   150268.22   6743.21 o 
  -5   5   9    14638.28    14773.86   1075.32 o 
  -3   5   9    19576.87    20182.81   1738.71 o 
  -1   5   9   300796.44   313177.50  21096.29 o 
   1   5   9    10244.62     9874.68   1180.42 o 
   3   5   9    27230.90    27784.88   1271.07 o 
   5   5   9   169064.23   174435.70   5879.41 o 
   7   5   9     1950.82     1998.40    503.55 o 
 -10   6   9    18634.14    17433.27    771.85 o 
  -8   6   9    29177.81    28965.56   1210.31 o 
  -6   6   9   121957.73   126382.42   5603.62 o 
  -4   6   9    32848.91    36326.32   1926.14 o 
  -2   6   9      721.63      736.32    309.06 o 
   0   6   9    67072.02    65421.20   2597.27 o 
   2   6   9    22800.67    23327.74    628.39 o 
   4   6   9    17826.61    18211.21    826.28 o 
   6   6   9     7045.48     7594.91    502.30 o 
 -11   7   9    22325.14    22552.06   1428.88 o 
  -9   7   9     1343.47     1900.82    523.81 o 
  -7   7   9    31122.56    30841.35   1176.25 o 
  -5   7   9    41146.05    40833.04   2458.56 o 
  -3   7   9      108.80      437.19    432.92 o 
  -1   7   9    50268.91    50899.87   3321.95 o 
   1   7   9    14204.54    13779.79   1152.27 o 
   3   7   9     1999.50     2276.57    330.11 o 
   5   7   9    34762.05    35735.50   1231.56 o 
   7   7   9      982.81       45.20    885.27 o 
 -10   8   9     4852.85     5834.92    393.46 o 
  -8   8   9    63942.96    61812.92   1950.03 o 
  -6   8   9        9.74       23.35    547.88 o 
  -4   8   9    30152.16    30135.11   2573.14 o 
  -2   8   9    59802.79    62259.93   3492.65 o 
   0   8   9    17060.31    17525.38   1031.08 o 
   2   8   9    31513.86    31219.05   1177.13 o 
   4   8   9    10024.72    10898.46    466.47 o 
   6   8   9    20005.98    21613.14    635.23 o 
  -9   9   9       46.63      407.18    449.57 o 
  -7   9   9   102736.13   100996.83   3100.09 o 
  -5   9   9    13226.95    13748.23   1135.44 o 
  -3   9   9    15293.02    17743.07    538.22 o 
  -1   9   9   197444.47   202859.38   9860.63 o 
   1   9   9    14521.74    14668.54    449.27 o 
   3   9   9    34606.43    36703.30    648.08 o 
   5   9   9   120760.17   127516.03   3073.46 o 
 -10  10   9     4166.53     5277.21    426.33 o 
  -8  10   9     3167.40     3211.25    383.88 o 
  -6  10   9    97143.55    96640.52   5565.35 o 
  -4  10   9     1405.33     1574.25    545.46 o 
  -2  10   9     2763.89     2921.27    849.52 o 
   0  10   9    56363.69    54918.54   2185.27 o 
   2  10   9      728.76     1002.83    411.53 o 
   4  10   9    13704.08    13651.49    820.88 o 
   6  10   9     8545.64     9785.71    566.36 o 
  -9  11   9      633.43      540.78    469.76 o 
  -7  11   9     3223.96     3394.17   1070.39 o 
  -5  11   9    54757.09    54013.50   4893.62 o 
  -3  11   9      471.60      327.67    563.64 o 
  -1  11   9    14282.00    14417.35   1062.93 o 
   1  11   9    24573.36    24018.41   1450.72 o 
   3  11   9     8051.04     9320.85    657.41 o 
   5  11   9     7274.75     5879.68    525.35 o 
  -8  12   9    60839.35    59911.30   1793.10 o 
  -6  12   9      654.22      594.97    419.68 o 
  -4  12   9    18172.66    17323.22    967.18 o 
  -2  12   9    53551.88    53071.44   4273.78 o 
   0  12   9    10313.27    10565.39    778.14 o 
   2  12   9    17063.19    16965.15    712.32 o 
   4  12   9    10135.35     9540.93    501.83 o 
  -7  13   9    43543.57    42603.64   2725.20 o 
  -5  13   9     8531.89     8803.06    712.25 o 
  -3  13   9    16237.22    15697.96   1234.77 o 
  -1  13   9    92888.37    95834.69   5982.62 o 
   1  13   9     6211.86     6171.01    505.37 o 
   3  13   9    15438.74    13858.70    596.03 o 
  -6  14   9    51601.81    50664.70   2793.78 o 
  -4  14   9     3669.64     3684.37    483.78 o 
  -2  14   9    10338.58     9581.58    596.62 o 
   0  14   9    40746.02    41902.94   3021.67 o 
   2  14   9     9387.18     9976.16    543.62 o 
  -5  15   9    67478.24    68306.78   2682.01 o 
  -3  15   9     1551.10     2344.32    783.80 o 
  -1  15   9       42.31      166.57    531.93 o 
   1  15   9    24289.10    24763.30   1104.79 o 
  -4  16   9     5857.58     4963.48    474.99 o 
  -2  16   9    29052.32    29888.41   2549.66 o 
   0  16   9     7438.33     7426.20   1641.55 o 
 -12   0  10    34509.36    32357.21   1110.09 o 
 -10   0  10    62255.67    56418.81   2052.49 o 
  -8   0  10   115652.75   120821.89  11783.95 o 
  -6   0  10   103419.02   122269.87   2440.89 o 
  -4   0  10    19556.92    22963.48   1033.39 o 
  -2   0  10    72696.80    76056.18   1646.36 o 
   0   0  10    59296.79    54783.98   1208.71 o 
   2   0  10    22049.60    19528.17    602.50 o 
   4   0  10      745.33      103.61    936.77 o 
   6   0  10     7395.54     6528.46   1218.39 o 
 -11   1  10      115.77     -729.56    729.56 o 
  -9   1  10    99100.38    95458.46   4685.32 o 
  -7   1  10      137.10      851.08    654.37 o 
  -5   1  10     7744.88     8699.06    422.60 o 
  -3   1  10   238343.14   285951.31   4923.33 o 
  -1   1  10      308.85      391.20    544.88 o 
   1   1  10    18605.56    15652.71    568.06 o 
   3   1  10   151968.88   141550.98   2667.28 o 
   5   1  10      424.62       14.40    527.20 o 
   7   1  10     7186.84     7050.06    518.75 o 
 -12   2  10      587.24      376.63    817.41 o 
 -10   2  10     6237.71     6784.99    436.11 o 
  -8   2  10      145.28       71.92    475.91 o 
  -6   2  10     2960.87     3593.54    333.35 o 
  -4   2  10     2616.77     3719.94    690.17 o 
  -2   2  10      484.65      804.52    405.30 o 
   0   2  10     5010.89     5239.99    357.81 o 
   2   2  10      671.61     1101.48    330.30 o 
   4   2  10      743.32     1368.46    528.97 o 
   6   2  10      339.93      975.98    481.46 o 
 -11   3  10      233.52      337.92    733.88 o 
  -9   3  10   119770.63   115766.43   5326.49 o 
  -7   3  10     2276.11     2828.25    353.46 o 
  -5   3  10    15365.60    16543.31    524.28 o 
  -3   3  10   283801.69   330827.44  17733.53 o 
  -1   3  10     4010.09     4593.43    511.73 o 
   1   3  10    32574.36    30876.92   1794.30 o 
   3   3  10   226013.95   219431.70   3716.27 o 
   5   3  10       89.37      103.65    725.46 o 
   7   3  10    13164.65    13037.93    612.02 o 
 -10   4  10    28299.71    27664.68   1096.39 o 
  -8   4  10   112409.07   109581.25   4722.91 o 
  -6   4  10    50616.93    52942.29   2235.92 o 
  -4   4  10     2574.65     3282.83    848.13 o 
  -2   4  10    73772.93    69872.37   6330.86 o 
   0   4  10    38202.71    38006.52   3060.03 o 
   2   4  10    19214.04    18507.42    715.34 o 
   4   4  10     5055.37     5408.44    484.73 o 
   6   4  10    11270.93    11641.55    883.96 o 
 -11   5  10      484.35      810.84    430.58 o 
  -9   5  10    41330.06    40498.39   1935.15 o 
  -7   5  10     7992.69     8068.06    367.38 o 
  -5   5  10      483.69      710.77    764.55 o 
  -3   5  10   119764.75   121074.70  11113.87 o 
  -1   5  10    10839.46    10618.01    677.63 o 
   1   5  10      257.33      262.65    537.83 o 
   3   5  10    63679.41    64542.26   2711.99 o 
   5   5  10     1112.45     1244.89    478.41 o 
   7   5  10      419.30      998.99    656.76 o 
 -10   6  10    31708.98    29839.71   1200.93 o 
  -8   6  10      185.88      471.80    393.00 o 
  -6   6  10    14607.30    14353.07    787.33 o 
  -4   6  10    28133.60    30590.49    600.48 o 
  -2   6  10    14225.52    14312.55   1221.67 o 
   0   6  10    24040.07    22806.47   1968.69 o 
   2   6  10     8125.62     7449.97    489.77 o 
   4   6  10    18891.42    19232.12    718.37 o 
   6   6  10     4686.90     3647.13    480.14 o 
 -11   7  10      183.91      824.16    508.11 o 
  -9   7  10    97071.60    95604.11   3287.86 o 
  -7   7  10    17357.17    17601.53    784.41 o 
  -5   7  10    22910.99    23957.04   1369.56 o 
  -3   7  10   275727.94   294674.19  20841.59 o 
  -1   7  10     6188.59     6594.97    462.57 o 
   1   7  10    40661.93    41116.35   2379.04 o 
   3   7  10   163854.64   171309.64   7961.12 o 
   5   7  10     1507.63     1697.11    481.35 o 
 -10   8  10     8807.67     8480.35    476.70 o 
  -8   8  10    90072.55    87863.84   2953.80 o 
  -6   8  10    11990.62    12052.78   1168.52 o 
  -4   8  10      287.09      589.98    398.14 o 
  -2   8  10    53460.48    52823.71   3608.12 o 
   0   8  10     8132.12     8512.18    623.19 o 
   2   8  10    16929.22    16595.44    617.79 o 
   4   8  10    12569.29    13731.15    525.54 o 
   6   8  10     1959.21     1836.93    612.80 o 
  -9   9  10     6194.77     7116.77    664.25 o 
  -7   9  10    53680.37    53766.52   2236.73 o 
  -5   9  10      675.47     1479.89    364.49 o 
  -3   9  10    19006.03    20313.80   1282.44 o 
  -1   9  10    22688.19    22354.53    990.76 o 
   1   9  10     6180.59     6572.75    622.33 o 
   3   9  10    26733.82    27005.55    610.10 o 
   5   9  10     1652.86     1360.55    597.62 o 
  -8  10  10      283.49      117.85    503.84 o 
  -6  10  10    21106.36    21113.34   1097.18 o 
  -4  10  10    47640.39    46726.48   4328.32 o 
  -2  10  10    24777.64    24684.41   1528.01 o 
   0  10  10    20912.64    20242.04   1110.98 o 
   2  10  10    11351.17    10937.96    506.89 o 
   4  10  10    32077.99    34695.65   1171.54 o 
  -9  11  10    51050.38    51312.66   2778.19 o 
  -7  11  10     8380.58     8122.17    672.49 o 
  -5  11  10    19723.30    19484.36   1966.72 o 
  -3  11  10   129632.48   132190.47   9480.76 o 
  -1  11  10     7664.56     8280.28    701.63 o 
   1  11  10    35406.91    35769.82   1250.78 o 
   3  11  10    92102.46    92990.56   3132.06 o 
  -8  12  10    50902.16    51981.04   2047.06 o 
  -6  12  10       86.49      459.40    639.91 o 
  -4  12  10     2037.25     2007.81    638.31 o 
  -2  12  10    47654.22    48800.23   3639.64 o 
   0  12  10     1040.28     1041.62    424.56 o 
   2  12  10    14748.21    14933.57    741.03 o 
   4  12  10    15730.81    15950.30    990.41 o 
  -7  13  10    57302.13    56201.02   3909.21 o 
  -5  13  10      759.44      760.84    417.42 o 
  -3  13  10      779.80      644.31    441.60 o 
  -1  13  10    24132.27    24178.24   1874.42 o 
   1  13  10     8126.60     8407.37    609.18 o 
   3  13  10     2696.39     3255.27    452.05 o 
  -6  14  10    14633.72    14183.75   1428.24 o 
  -4  14  10    36861.98    35839.98   2244.60 o 
  -2  14  10     9777.92    10388.85   1212.69 o 
   0  14  10    11500.08    11019.52    713.91 o 
   2  14  10     6483.57     6236.93    704.02 o 
  -5  15  10    11615.45    11097.56    604.41 o 
  -3  15  10    35852.83    35068.27   3008.09 o 
  -1  15  10     2070.71     2626.04    639.11 o 
 -11   1  11    78148.00    74382.46   1264.01 o 
  -9   1  11     2918.79     2557.90    460.99 o 
  -7   1  11    12194.84    13483.35    471.09 o 
  -5   1  11   249609.28   283073.38   4976.59 o 
  -3   1  11      226.16     -135.30    539.63 o 
  -1   1  11    31043.81    29018.39    769.08 o 
   1   1  11   173246.97   159505.73   2208.33 o 
   3   1  11      760.14       64.77    642.87 o 
   5   1  11    15625.28    14505.51    531.11 o 
 -10   2  11    73460.55    71032.63   2856.19 o 
  -8   2  11    65525.84    65733.59   1880.96 o 
  -6   2  11    10380.86    10969.89    641.44 o 
  -4   2  11    46841.23    55199.27    836.46 o 
  -2   2  11    53515.54    55112.82   4868.58 o 
   0   2  11    21372.71    20350.92   1144.12 o 
   2   2  11     2604.48     2177.03    635.49 o 
   4   2  11    14930.45    12748.83    479.40 o 
   6   2  11    52713.72    50029.78   1347.53 o 
 -11   3  11    45877.95    44152.71   2644.09 o 
  -9   3  11     3545.67     3326.48    388.09 o 
  -7   3  11     5166.61     5018.33    393.75 o 
  -5   3  11   129043.00   146128.30   4405.67 o 
  -3   3  11     1565.07      842.44    470.29 o 
  -1   3  11     8651.93     8296.71    931.34 o 
   1   3  11   131528.52   124348.41   4111.46 o 
   3   3  11     2722.62     1404.90    467.27 o 
   5   3  11     2895.97     2579.10    410.41 o 
 -10   4  11       18.00     -148.33    949.94 o 
  -8   4  11     5735.85     5892.13    379.36 o 
  -6   4  11     8942.41    10300.98    425.80 o 
  -4   4  11     8593.34    11046.37    903.15 o 
  -2   4  11    18157.77    16992.16   1426.44 o 
   0   4  11     4753.72     4968.30    383.50 o 
   2   4  11     7677.71     7941.15    572.42 o 
   4   4  11     7266.52     6339.19    443.78 o 
   6   4  11        2.64     1816.28    763.77 o 
 -11   5  11    78500.08    77596.77   2442.18 o 
  -9   5  11     3341.57     2768.61    831.73 o 
  -7   5  11    16823.03    18164.77   1052.15 o 
  -5   5  11   249472.23   281470.81  11562.13 o 
  -3   5  11     2172.06     2448.07   1244.26 o 
  -1   5  11    45031.59    43415.43   3703.01 o 
   1   5  11   240314.45   250433.64  15286.89 o 
   3   5  11       71.46     -229.21    665.75 o 
   5   5  11    23236.30    23118.65    792.04 o 
 -10   6  11    69220.82    64478.91   1355.93 o 
  -8   6  11    31983.35    31717.64   1545.67 o 
  -6   6  11      270.30     -192.55    589.50 o 
  -4   6  11    71821.34    73573.80   5742.00 o 
  -2   6  11    24079.50    24303.50   2824.47 o 
   0   6  11    21835.01    22405.98   1279.77 o 
   2   6  11    12827.63    11964.80    462.44 o 
   4   6  11     4106.36     3696.29    556.38 o 
   6   6  11    40563.34    43066.17   1637.63 o 
  -9   7  11    29401.04    28122.25   1135.83 o 
  -7   7  11      101.70      880.54    401.84 o 
  -5   7  11    41011.16    44328.93   1622.92 o 
  -3   7  11    17012.15    17806.31   1999.28 o 
  -1   7  11     3266.23     3411.57    339.92 o 
   1   7  11    58325.41    59373.82   2747.45 o 
   3   7  11     2605.95     2741.70    566.82 o 
   5   7  11     4442.26     4612.91    469.90 o 
 -10   8  11     1133.59      564.66    509.60 o 
  -8   8  11    20741.06    19972.21   1385.29 o 
  -6   8  11    32828.37    33653.41   2572.19 o 
  -4   8  11    24315.35    24469.04   2178.37 o 
  -2   8  11    20255.44    19284.82   1663.55 o 
   0   8  11     7022.55     7067.89    644.99 o 
   2   8  11    35119.09    34546.68   1026.93 o 
   4   8  11     3336.81     3584.89    565.77 o 
  -9   9  11     5273.65     5370.66    742.56 o 
  -7   9  11    29045.06    28303.37   1543.50 o 
  -5   9  11   155138.66   161202.19   8986.54 o 
  -3   9  11     6393.00     6482.44    458.59 o 
  -1   9  11    57979.25    59489.95   2271.08 o 
   1   9  11   154693.08   155563.47   4699.23 o 
   3   9  11      573.80      339.54   1205.11 o 
   5   9  11    24261.13    26011.03    730.22 o 
  -8  10  11     2526.67     2024.16    697.92 o 
  -6  10  11      274.96      208.93    452.11 o 
  -4  10  11    44105.55    47647.25   2403.98 o 
  -2  10  11     1544.42     1896.84   1051.43 o 
   0  10  11    13213.23    12861.32    491.20 o 
   2  10  11    15191.22    15538.42    535.19 o 
   4  10  11      258.40      780.11    596.63 o 
  -7  11  11      996.45      686.93    380.31 o 
  -5  11  11     6200.67     5613.45    741.88 o 
  -3  11  11    29191.01    29579.06   2347.37 o 
  -1  11  11     8545.09     8582.54    816.19 o 
   1  11  11     6214.28     7229.62    583.53 o 
   3  11  11     1944.57     2297.60    420.40 o 
  -8  12  11    15769.58    14612.69    699.45 o 
  -6  12  11    33956.99    34552.96   2355.51 o 
  -4  12  11    13919.64    13421.38   1175.38 o 
  -2  12  11    17740.48    17916.56   1294.64 o 
   0  12  11     8233.54     8560.75    783.13 o 
   2  12  11    34606.65    34091.02   1150.13 o 
  -7  13  11    15245.50    15538.17    739.10 o 
  -5  13  11    67792.62    67939.96   5698.97 o 
  -3  13  11     1525.27     1363.45    581.46 o 
  -1  13  11    23852.06    24567.88   1728.21 o 
   1  13  11    53311.86    52211.78   2361.41 o 
  -6  14  11     3110.25     3112.24    761.20 o 
  -4  14  11    39972.22    39046.85   3364.46 o 
  -2  14  11     6982.19     8191.50    799.48 o 
   0  14  11    11169.39    10594.03    832.06 o 
  -3  15  11    20653.06    20733.64   2010.25 o 
 -10   0  12    63127.89    60639.92   6756.19 o 
  -8   0  12     5589.98     6366.86    603.78 o 
  -6   0  12    35592.27    35907.75    882.86 o 
  -4   0  12    40894.81    48241.40   1066.55 o 
  -2   0  12    28753.85    29284.18   1509.25 o 
   0   0  12     1279.81     1075.97    458.16 o 
   2   0  12    11654.28     9780.81   1322.29 o 
   4   0  12    72993.32    66300.46   2600.84 o 
   6   0  12      985.93     -428.03   1308.97 o 
 -11   1  12       99.75      490.04    700.01 o 
  -9   1  12    11484.17    11690.12    491.05 o 
  -7   1  12   139459.38   153827.89   2371.64 o 
  -5   1  12     1393.53     1510.24    388.50 o 
  -3   1  12    23607.98    25928.66    957.02 o 
  -1   1  12   160784.94   144379.77   4949.31 o 
   1   1  12     5374.47     4799.95    356.72 o 
   3   1  12    11749.20    10402.32    449.61 o 
   5   1  12    61798.32    56323.87   1425.90 o 
 -10   2  12     2095.06     1631.51    540.02 o 
  -8   2  12      428.35     1658.91    593.53 o 
  -6   2  12      727.76       45.88    631.81 o 
  -4   2  12     2845.96     3737.15    419.24 o 
  -2   2  12      697.63      692.37    354.16 o 
   0   2  12     3560.05     3834.36    698.23 o 
   2   2  12     1208.33     1923.27    606.44 o 
   4   2  12        5.78      -95.90    723.99 o 
   6   2  12     2227.97     1282.32   1079.13 o 
 -11   3  12      728.53     1376.01    456.24 o 
  -9   3  12    15884.83    16020.32    670.48 o 
  -7   3  12   194869.27   223091.77   5998.65 o 
  -5   3  12      616.94      580.33    457.73 o 
  -3   3  12    42624.59    42181.64   1928.17 o 
  -1   3  12   258305.28   253362.13  24949.10 o 
   1   3  12     1159.99     -678.82    678.82 o 
   3   3  12    29635.73    28021.98    622.89 o 
   5   3  12    73585.77    68228.24   1970.94 o 
 -10   4  12    40015.43    37642.69    869.96 o 
  -8   4  12     4812.81     5561.26    588.99 o 
  -6   4  12    45459.15    47386.36   1804.83 o 
  -4   4  12    45582.53    49730.39   3689.97 o 
  -2   4  12    17753.73    17362.99   1626.80 o 
   0   4  12     7556.00     7094.31    661.99 o 
   2   4  12    12833.77    12862.75    651.60 o 
   4   4  12    60076.73    58677.97   1836.90 o 
 -11   5  12     8821.08     7918.79    492.87 o 
  -9   5  12      327.82      510.01    656.24 o 
  -7   5  12    64346.70    66238.27   3207.66 o 
  -5   5  12    16200.45    17732.91    683.01 o 
  -3   5  12      537.15      637.95    449.75 o 
  -1   5  12    69611.80    69301.94   4923.54 o 
   1   5  12     4406.40     4460.00    372.72 o 
   3   5  12       37.23     -696.64    696.64 o 
   5   5  12    46456.48    46179.76   1125.79 o 
 -10   6  12    11064.31    10525.81    470.48 o 
  -8   6  12    13728.59    13098.90    471.13 o 
  -6   6  12    15700.98    16898.01    718.12 o 
  -4   6  12    19756.51    21215.02   1216.30 o 
  -2   6  12     5030.29     5082.35    640.49 o 
   0   6  12    27872.24    27938.15   1924.79 o 
   2   6  12     5019.89     4936.83    409.73 o 
   4   6  12      218.81     1798.13    542.41 o 
  -9   7  12    21203.48    19679.89   1195.38 o 
  -7   7  12   169695.38   180816.41  12309.18 o 
  -5   7  12      127.41      847.93    503.30 o 
  -3   7  12    63067.46    62265.38   6458.37 o 
  -1   7  12   172055.13   180625.55   8029.34 o 
   1   7  12       63.67      287.80    529.53 o 
   3   7  12    34088.75    33993.29   1051.50 o 
   5   7  12    64593.66    66142.48   2686.59 o 
 -10   8  12    11492.89    11582.43    500.76 o 
  -8   8  12      451.74      549.70    567.27 o 
  -6   8  12    40273.57    39570.33   2921.40 o 
  -4   8  12    12121.85    11887.74   1191.95 o 
  -2   8  12    13938.64    14011.46    651.78 o 
   0   8  12    20303.23    19919.31   1299.32 o 
   2   8  12     1652.65     1245.11    736.07 o 
   4   8  12    36750.18    37665.81   1832.43 o 
  -9   9  12      670.56      663.61    507.21 o 
  -7   9  12    13444.82    13392.46    747.49 o 
  -5   9  12    17357.73    17702.84   1629.36 o 
  -3   9  12     5501.34     6608.28    559.68 o 
  -1   9  12    32365.71    31228.19   1868.50 o 
   1   9  12     2708.40     1861.26    531.60 o 
   3   9  12    10163.88    10268.24    502.26 o 
  -8  10  12    30683.04    30793.03   2160.11 o 
  -6  10  12    24793.69    25027.86   1753.44 o 
  -4  10  12    21268.84    20322.83   2074.81 o 
  -2  10  12     6883.45     6509.22    810.88 o 
   0  10  12    37726.79    37291.88   1750.92 o 
   2  10  12     6418.48     7144.72    601.93 o 
  -7  11  12    88538.73    87397.53   5457.09 o 
  -5  11  12     1512.91      550.89    592.59 o 
  -3  11  12    47059.68    47304.07   4151.05 o 
  -1  11  12    94954.38    97074.00   4636.16 o 
   1  11  12       77.86      434.30    720.03 o 
   3  11  12    24680.35    25129.78    937.22 o 
  -6  12  12    37627.49    36174.46   3165.28 o 
  -4  12  12     1767.20     1675.77    463.64 o 
  -2  12  12    12816.70    12483.14    698.67 o 
   0  12  12    24471.67    24144.68   1193.17 o 
   2  12  12     3686.06     3378.05    537.54 o 
  -5  13  12    20799.70    20882.38   1566.15 o 
  -3  13  12    11914.35    12535.26   1473.41 o 
  -1  13  12     3005.57     2574.59    658.54 o 
  -4  14  12    10079.61    10028.08   1030.95 o 
  -2  14  12     4456.35     4294.98    574.99 o 
 -11   1  13    12186.57    11558.69    552.62 o 
  -9   1  13   129422.56   136128.28   5739.30 o 
  -7   1  13     3373.74     3717.43    384.38 o 
  -5   1  13    42768.16    47718.18   1431.51 o 
  -3   1  13   167589.91   183180.77   5111.64 o 
  -1   1  13     5584.84     5613.27    372.59 o 
   1   1  13    27004.69    24432.79    551.82 o 
   3   1  13    99286.78    89157.50   1349.46 o 
   5   1  13     3954.95     3605.75    501.12 o 
 -10   2  13     7349.95     8109.51    965.95 o 
  -8   2  13    26216.46    27353.78    630.93 o 
  -6   2  13    46016.12    48630.14   2215.45 o 
  -4   2  13    22198.57    23932.83    846.12 o 
  -2   2  13     5707.51     6732.84    924.27 o 
   0   2  13    13491.81    12741.13    865.92 o 
   2   2  13    82238.70    73025.96   1672.45 o 
   4   2  13      377.66     -412.81    762.50 o 
 -11   3  13     4220.49     4731.32    457.69 o 
  -9   3  13    70654.52    69390.02   2404.01 o 
  -7   3  13     5358.29     5449.68   1088.65 o 
  -5   3  13     6226.36     7495.65    567.57 o 
  -3   3  13   114967.84   114336.41   7329.23 o 
  -1   3  13    10574.85     9150.43    878.83 o 
   1   3  13     3814.35     3930.79    386.31 o 
   3   3  13    58174.25    53609.71   1360.69 o 
   5   3  13     1815.36     1806.28    599.52 o 
 -10   4  13     8152.20     7506.24    514.24 o 
  -8   4  13     6466.67     6599.49    473.33 o 
  -6   4  13    13736.20    14432.19    496.78 o 
  -4   4  13     2708.12     3412.42    435.17 o 
  -2   4  13    12608.41    11633.13   1073.52 o 
   0   4  13     2662.74     2803.36    524.55 o 
   2   4  13      121.66       46.58    698.16 o 
   4   4  13    11241.46    10384.50    527.55 o 
  -9   5  13   144691.59   143666.89   4439.17 o 
  -7   5  13       82.11       89.71    690.53 o 
  -5   5  13    61443.68    66556.26   2531.60 o 
  -3   5  13   207880.55   206826.84  25712.48 o 
  -1   5  13     1553.07     1305.51    440.60 o 
   1   5  13    47219.23    45570.75   3221.95 o 
   3   5  13    75921.90    73125.22   3373.73 o 
 -10   6  13      487.48      336.61    590.20 o 
  -8   6  13    30519.73    29148.86    729.35 o 
  -6   6  13    19728.38    21102.17   1128.70 o 
  -4   6  13    12211.73    12159.52   1128.75 o 
  -2   6  13     8319.47     7579.91   1042.17 o 
   0   6  13     6528.47     6356.12    420.89 o 
   2   6  13    53454.97    51459.89   2903.20 o 
   4   6  13       74.59        0.11    801.15 o 
  -9   7  13    21066.46    20568.90    747.39 o 
  -7   7  13    11910.92    12836.02    628.40 o 
  -5   7  13     1094.43     1518.78    496.96 o 
  -3   7  13    51077.33    49622.32   5291.46 o 
  -1   7  13     4066.90     3993.04    527.71 o 
   1   7  13     1742.71     1857.99    495.34 o 
   3   7  13    29867.13    30361.90    764.32 o 
  -8   8  13    20957.81    21479.06   1080.00 o 
  -6   8  13    14179.86    14359.05    650.30 o 
  -4   8  13     2640.67     2912.37    563.35 o 
  -2   8  13    37338.43    37220.70   2343.63 o 
   0   8  13     5825.28     6184.16    424.07 o 
   2   8  13      552.56      938.44    479.28 o 
  -9   9  13    92702.55    89272.79   4554.17 o 
  -7   9  13      312.14      562.57    595.80 o 
  -5   9  13    49664.29    52253.05   3691.87 o 
  -3   9  13   134871.92   137928.50  11693.91 o 
  -1   9  13      780.14      270.80    492.49 o 
   1   9  13    34723.83    34427.06   1017.27 o 
   3   9  13    46816.70    45852.09   1527.47 o 
  -8  10  13    31085.19    29153.54   1289.89 o 
  -6  10  13     1899.42     1819.60    503.39 o 
  -4  10  13    10237.74    10944.09    883.50 o 
  -2  10  13    24665.21    23921.10   1433.27 o 
   0  10  13      407.77        6.10    730.79 o 
   2  10  13    32131.00    31848.96   1066.45 o 
  -7  11  13    23460.13    23716.78   1399.84 o 
  -5  11  13     6245.28     5892.70    550.10 o 
  -3  11  13     7360.53     7384.23    563.34 o 
  -1  11  13     2191.71     2697.19    403.14 o 
   1  11  13    19682.95    20208.78    643.91 o 
  -6  12  13    14439.07    13621.75   1150.83 o 
  -4  12  13     4567.83     4486.28    492.76 o 
  -2  12  13    42749.87    42486.71   3537.97 o 
   0  12  13     5208.74     5308.21    477.45 o 
  -3  13  13    52715.91    52561.68   4214.45 o 
 -10   0  14    15099.34    13503.34   3416.04 o 
  -8   0  14    33862.57    33462.55    950.70 o 
  -6   0  14    17894.77    19374.17    769.79 o 
  -4   0  14     4782.32     6858.62    680.64 o 
  -2   0  14    20377.41    20070.67    775.00 o 
   0   0  14    91710.27    80737.05   1761.15 o 
   2   0  14      109.66    -1072.40   1072.40 o 
   4   0  14     1672.46     1119.82    926.27 o 
  -9   1  14     6005.33     6071.15   1114.51 o 
  -7   1  14    15949.48    15928.45    515.15 o 
  -5   1  14   124003.79   142854.06   2509.50 o 
  -3   1  14    14808.57    14132.44    536.13 o 
  -1   1  14    14428.31    13522.52    471.85 o 
   1   1  14    85903.95    75478.12   2331.45 o 
   3   1  14     5677.52     4432.99    805.11 o 
 -10   2  14     2593.47     1907.52    461.86 o 
  -8   2  14     1562.22     1674.83    477.27 o 
  -6   2  14     1672.61     2247.73    394.35 o 
  -4   2  14     6492.53     6775.50    488.61 o 
  -2   2  14     1511.41     2244.57    845.35 o 
   0   2  14        4.81      164.45    514.86 o 
   2   2  14     4041.85     3000.30    493.59 o 
   4   2  14       22.93     -779.44    834.73 o 
  -9   3  14      465.05      622.78    569.67 o 
  -7   3  14    47128.21    48488.82   2189.20 o 
  -5   3  14   172439.81   193912.84   6402.91 o 
  -3   3  14     7760.59     6661.57    463.83 o 
  -1   3  14    54424.49    50731.74   3349.81 o 
   1   3  14    77106.46    70631.50   3323.06 o 
   3   3  14     9098.52     7576.02    491.23 o 
 -10   4  14    18280.46    17791.61   2011.77 o 
  -8   4  14    31372.49    32003.79    926.76 o 
  -6   4  14    13413.35    14392.09    515.71 o 
  -4   4  14     4939.26     5518.56    701.25 o 
  -2   4  14     7930.30     7843.78    810.39 o 
   0   4  14    76936.45    72511.79   6059.02 o 
   2   4  14       28.34      -53.69    716.68 o 
   4   4  14      201.82      106.06    874.59 o 
  -9   5  14     9913.66    10543.66   1015.66 o 
  -7   5  14     2539.86     2803.62    753.48 o 
  -5   5  14    60711.40    64788.99   3070.60 o 
  -3   5  14     6029.91     5260.32    541.48 o 
  -1   5  14      210.62      257.60    544.25 o 
   1   5  14    63016.46    61611.31   4366.29 o 
   3   5  14     1067.29     -603.76    807.30 o 
  -8   6  14    11925.29    11615.46    908.09 o 
  -6   6  14     1811.14     1312.14    843.59 o 
  -4   6  14    26587.93    26826.79   2653.63 o 
  -2   6  14     3868.77     3664.91   1007.32 o 
   0   6  14      927.79     1770.16    530.41 o 
   2   6  14    17649.21    17130.51    947.66 o 
  -9   7  14      328.56     -447.25    670.76 o 
  -7   7  14    63823.64    62158.54   3797.59 o 
  -5   7  14   138491.09   145886.16  14093.97 o 
  -3   7  14     1732.31     1819.84    421.47 o 
  -1   7  14    46873.07    46798.05   3272.87 o 
   1   7  14    77225.47    75997.54   3880.23 o 
   3   7  14     5625.78     6202.94    533.13 o 
  -8   8  14     9008.89     9650.00   2048.87 o 
  -6   8  14     9504.19     9977.78    500.34 o 
  -4   8  14    16714.32    16155.65   2028.55 o 
  -2   8  14      608.71      533.19    702.35 o 
   0   8  14    43214.60    41928.43   1762.48 o 
   2   8  14     2298.86     2156.27    633.05 o 
  -7   9  14     2589.25     2840.13    420.80 o 
  -5   9  14    20218.57    19231.37   2044.47 o 
  -3   9  14     3953.60     3911.88    504.33 o 
  -1   9  14     7918.23     7632.35    580.18 o 
   1   9  14    17552.58    18011.72    577.80 o 
  -6  10  14     1030.80     1273.58    605.46 o 
  -4  10  14    35222.93    35483.34   2467.88 o 
  -2  10  14     3984.27     3570.37    422.25 o 
   0  10  14     1695.95     1850.93    481.05 o 
  -5  11  14    76334.13    73416.21   5290.33 o 
  -3  11  14     1371.06      632.86    613.28 o 
  -1  11  14    28042.73    29527.68   1418.20 o 
  -4  12  14    33824.81    33505.95   3522.44 o 
  -2  12  14      960.04      130.37    768.69 o 
  -9   1  15    31995.83    31040.32    898.48 o 
  -7   1  15   116151.13   116259.49   4160.11 o 
  -5   1  15    10870.77    12465.37    548.16 o 
  -3   1  15    28081.88    26972.62   1069.92 o 
  -1   1  15   100267.30    88116.80   1945.46 o 
   1   1  15    10808.96     9253.19    495.81 o 
   3   1  15     7806.96     7449.27    541.15 o 
 -10   2  15    30599.22    29802.31    717.67 o 
  -8   2  15    16203.23    17312.03    781.11 o 
  -6   2  15     3799.35     4051.52    430.65 o 
  -4   2  15    10327.05    10857.59    638.77 o 
  -2   2  15    88770.62    86396.88   4579.81 o 
   0   2  15       40.86      -15.36    593.74 o 
   2   2  15      424.24      608.73    485.79 o 
  -9   3  15     5395.22     6563.00    436.09 o 
  -7   3  15    72551.90    73532.84   3652.05 o 
  -5   3  15    15980.88    16986.24    704.78 o 
  -3   3  15     6820.91     7060.89    699.98 o 
  -1   3  15    70217.53    64194.82   3578.66 o 
   1   3  15     5152.44     4646.44    471.57 o 
   3   3  15       23.20     -877.10    877.10 o 
  -8   4  15      199.36      401.40    490.04 o 
  -6   4  15    17801.09    18519.17    592.87 o 
  -4   4  15      424.67      283.87    722.05 o 
  -2   4  15      751.82      537.36    626.99 o 
   0   4  15    14844.40    13475.53    985.56 o 
   2   4  15      288.18      159.18    752.50 o 
  -9   5  15    58154.43    59207.86   1767.79 o 
  -7   5  15   122736.22   125082.39   4348.54 o 
  -5   5  15     7874.14     9177.67   1040.95 o 
  -3   5  15    60317.07    56679.07   5942.14 o 
  -1   5  15    69499.86    63386.43   5492.26 o 
   1   5  15    12944.85    12207.27   1170.15 o 
  -8   6  15     4504.03     5511.04    422.19 o 
  -6   6  15     7119.52     7154.98    681.17 o 
  -4   6  15     4726.71     5464.58    490.40 o 
  -2   6  15    56034.32    53198.76   4109.26 o 
   0   6  15     1407.73     2055.12    526.61 o 
   2   6  15     1033.19      837.08    941.43 o 
  -7   7  15    29743.06    28456.44   2262.59 o 
  -5   7  15     5519.51     6209.31    458.70 o 
  -3   7  15      345.66     -723.42    723.42 o 
  -1   7  15    32393.25    30949.06   3428.27 o 
   1   7  15      837.51     -286.02    607.07 o 
  -8   8  15     1144.11      968.47    588.29 o 
  -6   8  15    25875.60    26815.59    992.67 o 
  -4   8  15     6048.67     5620.02    431.22 o 
  -2   8  15     1483.45     1039.99    637.84 o 
   0   8  15    24685.38    24231.76   1317.94 o 
  -7   9  15    88531.86    88071.90   6155.84 o 
  -5   9  15     4576.05     4432.77    554.22 o 
  -3   9  15    44984.39    43567.09   3787.53 o 
  -1   9  15    51891.64    51240.49   3609.10 o 
  -6  10  15    24293.06    23500.40   1872.84 o 
  -4  10  15      284.80      481.88    608.53 o 
  -2  10  15    29232.74    29228.46   1772.30 o 
  -3  11  15    21879.75    20551.37   2165.84 o 
  -8   0  16     5035.14     4982.88    608.21 o 
  -6   0  16    14150.44    15411.38    915.54 o 
  -4   0  16    83576.45    82639.57   9129.61 o 
  -2   0  16      174.72      642.05   1057.71 o 
   0   0  16      151.04     -231.51   1184.27 o 
   2   0  16   105900.64    96196.79   4115.28 o 
  -9   1  16    70904.45    69945.77   2010.23 o 
  -7   1  16    15219.94    15258.80    765.62 o 
  -5   1  16    19057.77    20556.38    640.56 o 
  -3   1  16    80806.06    76901.27   2349.71 o 
  -1   1  16    10351.01     9586.81    621.80 o 
   1   1  16     3345.26     2523.86   1082.69 o 
  -8   2  16     3086.40     3962.65    389.86 o 
  -6   2  16      518.71      906.36    521.20 o 
  -4   2  16      517.40      418.63    504.35 o 
  -2   2  16     3158.44     2923.99    518.88 o 
   0   2  16      787.09       59.22    582.61 o 
   2   2  16     1429.11     1556.92    742.67 o 
  -9   3  16    91172.43    90968.60   3045.30 o 
  -7   3  16    14376.17    14567.43    534.83 o 
  -5   3  16    55684.18    58903.86   3353.25 o 
  -3   3  16    70112.79    65669.98   4022.68 o 
  -1   3  16    19140.33    17930.79   1250.38 o 
   1   3  16    13420.57    12367.57    777.10 o 
  -8   4  16     2469.98     2144.41    512.05 o 
  -6   4  16     4717.53     4832.54    462.56 o 
  -4   4  16    70212.66    67001.49   6165.32 o 
  -2   4  16      689.37       65.06    749.61 o 
   0   4  16      280.67      501.67    515.62 o 
  -7   5  16     8793.30     8942.12    484.90 o 
  -5   5  16      282.58      133.22    597.32 o 
  -3   5  16    51370.23    50055.31   5675.70 o 
  -1   5  16     3805.50     3817.09    642.82 o 
   1   5  16      302.20      472.70    725.07 o 
  -8   6  16    18941.84    19071.19    603.92 o 
  -6   6  16     2056.72     2403.82    743.01 o 
  -4   6  16     1938.70     2502.09    859.80 o 
  -2   6  16    19784.62    18557.81   1675.42 o 
   0   6  16      352.25     -120.09    640.55 o 
  -7   7  16     6728.86     6743.63    613.44 o 
  -5   7  16    44960.59    43074.71   3567.37 o 
  -3   7  16    58629.50    55659.42   6236.56 o 
  -1   7  16    14870.09    15517.90   1548.12 o 
  -6   8  16      434.44     -876.15    876.15 o 
  -4   8  16    36296.15    34855.99   4026.33 o 
  -2   8  16     6196.02     6252.30    969.17 o 
  -5   9  16     5658.56     5841.04    709.37 o 
  -3   9  16    21215.66    19109.07   1732.70 o 
  -7   1  17    29040.42    28504.73   1197.96 o 
  -5   1  17    64541.79    66580.41   2311.70 o 
  -3   1  17    20289.01    18352.32   1180.86 o 
  -1   1  17    13570.55    11815.59    928.28 o 
  -8   2  17     5776.78     5155.28    773.59 o 
  -6   2  17    63916.19    66882.33   1965.91 o 
  -4   2  17      472.27      435.71    718.89 o 
  -2   2  17      112.57      798.52    573.75 o 
   0   2  17   105794.66    97134.14   3545.76 o 
  -7   3  17     8789.46     9130.67   1124.72 o 
  -5   3  17    57208.18    57664.62   3033.34 o 
  -3   3  17     7002.21     6311.35    502.47 o 
  -1   3  17      510.81      381.58    609.31 o 
  -6   4  17     1201.84     1395.56   1118.31 o 
  -4   4  17     7510.32     6889.04    642.66 o 
  -2   4  17      104.71     -155.42    601.65 o 
   0   4  17     4002.23     5541.31   1199.97 o 
  -7   5  17    45964.36    45067.68   1634.55 o 
  -5   5  17    52852.05    49931.10   4116.56 o 
  -3   5  17    23216.12    21133.60   1992.22 o 
  -1   5  17    18363.04    16755.44   1462.52 o 
  -6   6  17    51797.64    52322.74   3386.33 o 
  -4   6  17     3798.11     3648.76    520.72 o 
  -2   6  17     2252.66     1646.07    508.57 o 
  -5   7  17    30579.84    29288.40   3152.94 o 
  -3   7  17     2205.10     2498.51    660.52 o 
  -6   0  18       67.69      891.38    865.45 o 
  -4   0  18     1287.89     2317.55    834.62 o 
  -2   0  18   111570.62    99634.38   8311.01 o 
  -5   1  18    13956.73    13396.33    804.24 o 
  -3   1  18     6217.21     5858.30    557.34 o 
  -6   2  18     2328.24     3401.50    460.68 o 
  -4   2  18      450.92      871.05    545.41 o 
  -2   2  18     1907.55     1928.90    525.08 o 
  -5   3  18    26440.28    25203.30   1356.96 o 
  -3   3  18    11532.27    11084.42    571.76 o 
  -4   4  18      618.16     1837.88    526.31 o 
                                                 
